# Supplementary material for: Generation and validation of a novel multitarget small molecule in glioblastoma
Source: Cell Death Dis. 2025 Apr 4;16(1):250. doi: 10.1038/s41419-025-07569-1 (PMC11971462; doi:10.1038/s41419-025-07569-1)
Supplement: Supplementary file 2 — Supplementary data [file 41419_2025_7569_MOESM2_ESM.xlsx]

## Sheet: DDI RNAseq
	log2FoldChange	padj	Direction
TOP2A	-2.80854	3.41034e-152	Down
FAM83D	-2.48614	7.83779e-151	Down
CCNB1	-2.92509	5.10644e-145	Down
ASPM	-2.89557	5.08716e-141	Down
SPAG5	-3.03574	4.66495e-140	Down
KIF4A	-2.5614	1.75912e-137	Down
BUB1	-2.64654	4.68064e-137	Down
DLGAP5	-2.61254	8.85598e-133	Down
CDC20	-2.8911	4.75858e-132	Down
KIF20A	-3.51878	4.38976e-116	Down
AURKA	-2.87007	4.29742e-109	Down
CDCA8	-3.0131	5.63289e-109	Down
CDCA3	-3.30925	1.02548e-105	Down
APOBEC3B	-3.27731	3.23524e-104	Down
PBK	-2.61164	4.44795e-102	Down
BUB1B	-2.35041	7.33378e-98	Down
PIMREG	-2.55491	2.47931e-96	Down
CCNB2	-3.34887	4.11758e-96	Down
NCAPH	-2.99745	2.45627e-93	Down
KIF20B	-2.39313	4.52137e-91	Down
NUF2	-2.83711	5.29547e-91	Down
CENPF	-2.4016	4.23138e-90	Down
ADI1	-2.37737	2.33276e-89	Down
HMGN2	-2.08397	6.13882e-88	Down
PLK1	-3.2384	2.31612e-87	Down
ATF5	-2.86551	9.81269e-87	Down
IQGAP3	-3.24995	4.10783e-86	Down
CENPN	-2.0559	2.79984e-85	Down
POC1A	-2.23423	1.49309e-81	Down
TTK	-2.36923	9.67959e-81	Down
KIF14	-2.35616	1.70265e-80	Down
SKA1	-2.80423	2.83456e-80	Down
GTSE1	-2.76271	3.18519e-80	Down
KIF2C	-2.90376	6.2965e-80	Down
CKAP2L	-2.46262	2.61281e-78	Down
CCNA2	-2.89513	9.4054e-78	Down
SHCBP1	-2.66227	9.02776e-77	Down
KNL1	-2.4621	1.62433e-76	Down
UBE2C	-2.99757	4.39946e-74	Down
DEPDC1	-2.7059	5.70318e-72	Down
PHF19	-2.50021	5.72985e-71	Down
TAX1BP3	-2.02757	4.59919e-70	Down
CENPE	-2.42108	4.59919e-70	Down
PLK4	-2.37237	4.79818e-70	Down
TROAP	-2.85466	7.29643e-68	Down
CCDC18	-2.11981	7.41176e-68	Down
BIRC5	-3.05641	3.0911e-67	Down
CIT	-2.29278	3.74501e-67	Down
CENPA	-3.04499	5.61819e-67	Down
TRIP13	-2.90645	7.49752e-67	Down
AURKB	-2.86423	2.30893e-66	Down
KIF23	-2.5757	7.1e-66	Down
VPS35L	-2.16212	1.42512e-65	Down
ESPL1	-2.84188	3.8024e-65	Down
CDC25C	-2.61345	1.76628e-64	Down
NEK2	-2.14965	2.65569e-64	Down
FANCD2	-2.54249	7.76734e-64	Down
ANLN	-2.49783	2.38698e-63	Down
MKI67	-2.55165	6.34868e-63	Down
KIF15	-2.68673	6.57234e-63	Down
SAPCD2	-2.12585	1.0219e-62	Down
ARHGAP11A	-2.25006	1.15145e-61	Down
DBF4B	-2.04049	8.87992e-61	Down
HJURP	-2.57979	6.69334e-60	Down
TACC3	-2.30497	2.00317e-59	Down
FOXM1	-2.40356	4.15419e-59	Down
NDC80	-2.34486	9.33014e-59	Down
KIFC1	-2.09102	1.43321e-58	Down
SKA3	-2.7155	4.26375e-58	Down
EME1	-2.32783	1.13333e-57	Down
CENPM	-2.05134	1.91522e-57	Down
GTF3C6	-2.1286	4.36518e-56	Down
HMMR	-2.54732	1.32388e-55	Down
SPC24	-2.31416	2.40065e-55	Down
SPC25	-2.15264	2.77619e-53	Down
PRC1	-2.02465	5.82826e-51	Down
CKS1B	-2.37616	1.38854e-50	Down
XAF1	-2.39894	1.5123e-50	Down
FAM72B	-2.32564	2.0159e-49	Down
ERMAP	-2.16314	5.96692e-49	Down
CUL7	-2.11746	1.08536e-48	Down
NEIL3	-2.19659	7.22182e-48	Down
WDR62	-2.09306	1.4855e-46	Down
CDCA5	-2.44668	2.20301e-46	Down
C15orf62	-2.07352	6.09594e-46	Down
PIF1	-3.32331	1.09091e-45	Down
CIP2A	-2.20428	1.49115e-45	Down
PARPBP	-2.06739	1.88129e-43	Down
ERCC6L	-2.02927	3.42666e-43	Down
KIF18B	-2.29471	3.58214e-43	Down
LRFN4	-2.13563	3.05753e-42	Down
PSMB10	-2.3917	3.14612e-41	Down
DENND2A	-2.28854	3.16487e-41	Down
UFC1	-2.06046	4.09438e-41	Down
TRIM22	-2.52824	8.02599e-41	Down
FAM72A	-2.13574	1.98079e-40	Down
TICRR	-2.05076	2.63912e-39	Down
DMTN	-3.90315	2.73173e-39	Down
OIP5	-2.35235	1.05796e-37	Down
TGFB1I1	-2.22567	5.52922e-37	Down
SUSD1	-2.28439	1.3704e-36	Down
KCNIP3	-2.39319	2.25441e-36	Down
SERPINH1	-2.43542	1.98516e-35	Down
PMF1	-2.38735	3.45398e-35	Down
DIAPH3	-2.11118	7.70504e-35	Down
DEPDC1B	-2.03252	2.11954e-33	Down
AVEN	-2.36767	1.26581e-32	Down
AS3MT	-2.27897	1.31811e-32	Down
SLC16A14	-2.66249	4.70974e-32	Down
FAM72D	-2.20487	8.01491e-32	Down
ALDH16A1	-2.19619	2.42767e-31	Down
CXCL14	-3.27661	2.63957e-31	Down
ZBTB12	-2.06419	3.07969e-31	Down
MX1	-2.35344	5.14053e-31	Down
FBXW4	-2.08248	7.02107e-29	Down
ARHGAP11B	-2.20046	1.3028e-28	Down
MX2	-2.83499	1.35474e-28	Down
OAS2	-2.15901	7.0857e-28	Down
BTBD6	-2.05686	1.39951e-27	Down
TRAIP	-2.0935	2.79702e-27	Down
DNLZ	-2.70269	5.63316e-27	Down
SGO1	-2.07489	1.97014e-26	Down
TNFSF12	-2.73534	1.0088e-24	Down
ANO1	-3.20121	1.51827e-23	Down
ARHGAP22	-2.19493	2.25903e-23	Down
KLHDC7A	-2.55587	1.44898e-22	Down
PHF11	-2.71662	1.46205e-20	Down
GTF2IRD2B	-2.41218	3.53433e-20	Down
FAM72C	-2.05012	1.58796e-19	Down
CACNG6	-2.15545	4.44131e-19	Down
RIN3	-2.94284	6.24644e-19	Down
WNT5B	-2.22357	4.28286e-18	Down
KRT5	-5.57806	1.35199e-17	Down
CAVIN3	-2.12858	1.53766e-17	Down
IRF9	-2.1759	4.74619e-17	Down
IRF7	-2.14049	5.17961e-17	Down
CRHBP	-2.54203	1.29952e-16	Down
GALC	-2.11635	7.12417e-16	Down
IFIT3	-2.34309	1.28873e-15	Down
FBXO6	-2.36482	1.32469e-15	Down
AUNIP	-2.0249	5.93282e-15	Down
LOXL4	-2.30013	1.55544e-14	Down
OPLAH	-2.71618	3.17837e-14	Down
MPP4	-2.76863	3.02004e-13	Down
TESMIN	-3.36106	1.15506e-12	Down
FAAP24	-2.12271	1.66996e-11	Down
MARVELD2	-2.59866	1.70821e-11	Down
CD180	-3.99256	3.52944e-11	Down
MUC6	-4.6756	1.07401e-10	Down
PRR18	-2.57864	1.52929e-10	Down
TNFRSF14	-2.54221	2.26045e-10	Down
IFITM1	-4.08734	4.83836e-10	Down
U2AF1L4	-2.36747	7.8939e-10	Down
ACTG2	-2.99583	9.84702e-10	Down
GPER1	-2.54876	2.3912e-09	Down
HYLS1	-2.40928	8.40782e-09	Down
ANK1	-2.29384	9.74854e-09	Down
NAALADL2	-2.31284	1.59967e-08	Down
SHISA3	-2.28543	1.97395e-08	Down
LIPT2	-2.53566	2.06637e-08	Down
GDF5	-2.87318	3.23171e-08	Down
KDM8	-2.1036	5.29254e-08	Down
SH3TC1	-2.5843	6.02195e-08	Down
OLFML2B	-2.18398	7.17877e-08	Down
NRL	-2.46275	8.93608e-08	Down
AGMAT	-2.89316	2.33699e-07	Down
PLCB2	-2.52694	4.56487e-07	Down
CACNA1A	-2.00261	4.76415e-07	Down
SOX15	-2.25611	2.74138e-06	Down
KRT16	-2.93341	3.04081e-06	Down
GPR27	-2.57938	4.80129e-06	Down
ANPEP	-3.47658	5.8099e-06	Down
TMEM184A	-2.43254	6.76479e-06	Down
MMP19	-2.26678	9.31138e-06	Down
SPOCD1	-2.8979	1.28598e-05	Down
PCDHGA5	-2.01167	2.99529e-05	Down
IMPG2	-2.01548	4.47625e-05	Down
RGS11	-3.72752	6.80369e-05	Down
IFI27	-2.41036	6.86312e-05	Down
DMRT2	-2.32777	7.14303e-05	Down
ANKRD65	-2.54534	8.36236e-05	Down
TERT	-2.07642	0.000101496	Down
TRPV3	-2.1217	0.000118157	Down
FOXI1	-3.69356	0.000349326	Down
BAIAP2L2	-2.35765	0.000378955	Down
ACY3	-4.39589	0.000426869	Down
CBLN3	-2.88976	0.000452194	Down
GFRA1	-2.04734	0.000715003	Down
C10orf143	-4.25349	0.000802097	Down
H2AC20	-2.49392	0.000817388	Down
MOV10L1	-2.31926	0.00122386	Down
ADM2	-3.09274	0.00123448	Down
ALPP	-3.17872	0.00156244	Down
LRRC4	-3.21372	0.00162491	Down
HSPB6	-3.51525	0.0017866	Down
ANXA8	-2.14815	0.00205238	Down
H3C15	-4.38647	0.00213111	Down
MATN1	-2.9422	0.00240814	Down
LOC101930434	-4.08736	0.00403519	Down
PLPP7	-4.20754	0.00482759	Down
KCNE3	-4.00871	0.00511823	Down
TH	-2.59874	0.00807759	Down
INSYN2A	-2.0684	0.00941843	Down
SCARF1	-2.63711	0.00968725	Down
TNNT1	5.17512	1.92463e-175	Up
PNMA2	3.40604	1.75421e-156	Up
TMEM59L	3.8032	1.07896e-128	Up
TP53I11	4.66514	7.16278e-123	Up
LRP1	2.03362	2.40231e-114	Up
MAPT	4.91517	2.76723e-100	Up
CRLF1	7.05416	6.83506e-94	Up
MICA	2.04896	1.14398e-92	Up
CACNA1G	6.08028	1.42163e-92	Up
ID1	3.36782	1.56937e-86	Up
DNER	2.24258	2.23299e-85	Up
COL5A1	3.50817	3.41824e-82	Up
DPYSL5	3.65331	3.1149e-81	Up
AGAP2	6.63711	3.40462e-81	Up
GPRC5B	2.78503	3.83827e-81	Up
DIRAS1	2.9054	1.2971e-80	Up
SLC17A7	5.30125	5.11142e-76	Up
IGF2	3.6334	8.30699e-76	Up
REEP6	3.57448	8.55819e-76	Up
TCEAL2	4.02755	1.5283e-75	Up
LRP2	5.38623	9.18585e-75	Up
LOC728392	4.05048	4.07093e-74	Up
PCDH10	3.36175	1.43263e-71	Up
AIF1L	2.62162	2.74311e-70	Up
REPS2	2.51747	2.46551e-67	Up
PCDH1	4.8973	5.15577e-66	Up
NXPH4	2.91891	1.64813e-64	Up
MAP2	3.71797	7.35249e-63	Up
INAFM1	2.45045	1.80805e-62	Up
ATP1A3	6.38969	2.74209e-62	Up
PPM1J	4.75462	1.06159e-61	Up
MAST1	2.83285	1.58058e-61	Up
RTBDN	5.17485	2.97855e-61	Up
CLSTN3	2.13162	3.63323e-59	Up
TGM2	2.93822	6.77367e-59	Up
DACT3	2.63406	7.58702e-59	Up
NMNAT2	2.81968	3.2218e-58	Up
EFNA3	4.67095	1.19531e-56	Up
NELL2	3.02489	6.02627e-56	Up
VWA5B2	3.93712	9.77734e-56	Up
ID3	3.0556	1.83394e-54	Up
PADI2	4.57291	1.96159e-54	Up
GLI1	5.02674	8.8086e-54	Up
PMEL	4.72301	1.92383e-53	Up
KCNH2	3.85664	3.01191e-53	Up
SEMA6B	2.10487	3.86405e-53	Up
ABCG2	3.13384	7.7829e-53	Up
ACHE	3.35313	2.60938e-52	Up
ITPR1	2.39024	3.33735e-52	Up
EDNRB	2.15344	1.52913e-51	Up
CDK5R2	5.59314	5.5352e-51	Up
SEPTIN3	2.1749	8.21074e-49	Up
SLC30A3	3.61323	9.35769e-49	Up
GDPD5	2.80145	1.20127e-48	Up
FRAS1	4.18069	1.38988e-48	Up
COL17A1	4.0409	1.9055e-48	Up
BASP1	5.23702	4.72823e-48	Up
NPTX1	2.55573	6.21429e-48	Up
TSPAN7	5.59296	7.97141e-48	Up
GAP43	2.85491	1.04957e-47	Up
ATP2A3	3.4652	9.43745e-47	Up
TMEM54	2.71231	5.75427e-45	Up
HPSE	2.09725	6.59776e-45	Up
ATP1B2	4.63068	1.72731e-44	Up
KIF21B	2.81456	2.89641e-43	Up
LMTK3	3.05857	3.92135e-43	Up
SRCIN1	3.14086	6.18004e-43	Up
STAC2	2.14926	1.44762e-42	Up
COL15A1	3.56616	2.3868e-41	Up
FGFR4	2.58262	1.8042e-40	Up
CKMT1B	4.19585	1.10629e-39	Up
KREMEN2	2.82417	1.54173e-39	Up
NPAS1	3.10174	3.37806e-38	Up
CHRM4	3.54211	5.74425e-38	Up
PHOSPHO1	5.40497	9.80334e-37	Up
RASA4	2.02233	1.04558e-36	Up
BEX5	4.1298	1.39303e-36	Up
NAP1L3	3.09078	1.42136e-36	Up
SNAP25	4.19005	1.82491e-36	Up
TMEM86A	2.73808	7.26332e-36	Up
NOVA2	2.41222	5.95627e-35	Up
MAML3	2.57287	8.00795e-35	Up
KCNC3	3.75339	9.88513e-35	Up
PAIP2B	3.2063	2.20549e-34	Up
CHST1	5.58306	2.29722e-34	Up
FKBP7	2.28743	7.44639e-34	Up
ARC	3.02229	8.96029e-34	Up
DNAAF3	4.82596	1.01546e-33	Up
DMKN	3.5245	1.40768e-33	Up
CPNE4	2.93679	1.48008e-33	Up
CCDC69	2.38312	2.32647e-33	Up
NRXN3	2.15445	4.2188e-33	Up
RAB11FIP4	2.9748	4.52394e-33	Up
TMEM151A	3.34739	5.78809e-33	Up
SYT7	5.4639	1.07539e-32	Up
HS3ST1	2.67632	1.34531e-32	Up
NOTCH3	2.22267	3.35122e-32	Up
KIAA0319	2.42267	4.70974e-32	Up
TEX15	2.5623	7.85103e-32	Up
YBX2	4.76083	1.06221e-31	Up
NDNF	2.12975	2.22247e-31	Up
KCNAB2	2.86616	2.5189e-31	Up
PAQR5	3.89293	3.71458e-31	Up
ARG2	2.05705	4.33662e-31	Up
HMCN1	3.02313	4.37372e-31	Up
CDK18	2.12596	4.69618e-31	Up
UGT3A2	3.83542	9.50867e-31	Up
ALDOC	2.42969	1.15289e-30	Up
ANKRD34A	2.50791	1.28863e-30	Up
RTN4RL2	3.176	2.09837e-30	Up
PPP2R2C	4.40487	2.42279e-30	Up
FXYD7	5.76397	3.00426e-30	Up
GNG7	2.23302	3.03926e-30	Up
SBK1	2.60165	3.08595e-30	Up
FLT4	5.32184	3.5093e-30	Up
FZD4	2.2451	3.62638e-30	Up
LIPH	2.12755	5.40389e-30	Up
IGSF9B	3.72077	8.32278e-30	Up
SPANXA2	4.90207	8.48553e-30	Up
KIF5A	2.0503	1.05259e-29	Up
GNAO1	3.00312	1.74818e-29	Up
SPTB	2.65707	1.88403e-29	Up
VGF	5.9976	1.92426e-29	Up
PDE4A	2.71796	2.09946e-29	Up
TTBK1	3.59375	2.14777e-29	Up
DLX4	3.92395	2.4973e-29	Up
COL5A3	4.9143	3.7034e-29	Up
TSPAN13	2.04575	4.93345e-29	Up
SMIM10L2B	2.10808	5.5088e-29	Up
TPPP	2.91696	8.38073e-29	Up
NGFR	2.33316	1.04047e-28	Up
C1QL1	2.07234	1.06785e-28	Up
HS6ST3	2.37268	1.12512e-28	Up
HES7	3.04185	2.09323e-28	Up
STMN2	5.44644	2.29654e-28	Up
TRABD2A	3.10767	3.25184e-28	Up
PODXL2	2.49347	3.34743e-28	Up
VASH2	2.742	3.92837e-28	Up
GALNT12	2.30671	6.80088e-28	Up
CACNB4	2.95794	8.09594e-28	Up
CA3	3.8376	9.41238e-28	Up
NAP1L2	2.98093	1.33355e-27	Up
DNAJC12	2.73645	1.42495e-27	Up
WDR17	2.51629	1.8097e-27	Up
LRFN1	2.6191	2.23532e-27	Up
SEZ6L2	2.52069	3.93107e-27	Up
CAMSAP3	3.28891	9.48227e-27	Up
SYN1	3.26596	1.08256e-26	Up
DLGAP3	3.99176	1.97014e-26	Up
SAMD14	2.27253	2.62405e-26	Up
CREB3L1	3.02743	3.4466e-26	Up
MMP15	2.03931	3.73889e-26	Up
RIMKLA	2.31429	3.54195e-25	Up
VSIR	2.7069	5.22511e-25	Up
SPANXD	4.21918	1.34064e-24	Up
ID2	2.13237	1.64115e-24	Up
FLRT3	2.61772	2.18478e-24	Up
PRKCG	3.23458	2.54395e-24	Up
PLPPR4	3.03685	2.75162e-24	Up
LMOD1	3.89964	5.7907e-24	Up
NRXN1	5.17482	1.46163e-23	Up
P2RY1	2.182	1.59412e-23	Up
NRXN2	6.50296	1.62573e-23	Up
AFAP1L2	2.39536	1.90508e-23	Up
ELMOD1	5.6276	2.04387e-23	Up
TMEM35A	2.26007	3.08298e-23	Up
DOCK4	2.54625	3.41164e-23	Up
DISP2	2.87625	5.00633e-23	Up
CCDC184	4.41834	6.97376e-23	Up
GPR4	4.55808	7.44518e-23	Up
KCNH5	2.3568	9.7445e-23	Up
GRAMD1C	2.6185	1.83771e-22	Up
LRP4	2.09356	2.41788e-22	Up
MAPK8IP2	2.11727	2.85666e-22	Up
SLC2A4	4.5554	2.98632e-22	Up
RTN1	2.00688	3.38848e-22	Up
TTLL6	4.3792	3.45257e-22	Up
PLCL1	2.59654	3.80486e-22	Up
BMP6	2.69204	7.15595e-22	Up
TTYH2	2.43223	7.64741e-22	Up
CCND2	5.29698	1.05005e-21	Up
FAM131B	3.03611	1.58889e-21	Up
ZNF467	3.85272	1.76448e-21	Up
ERBB4	2.76362	1.85171e-21	Up
GPRIN3	4.64685	2.20037e-21	Up
TCAF2	2.6284	2.56695e-21	Up
RADIL	2.28451	2.70062e-21	Up
AZGP1	4.84711	3.0439e-21	Up
LCP1	2.14188	3.34568e-21	Up
SPANXB1	4.10133	6.43957e-21	Up
FCHO1	3.39262	6.44873e-21	Up
UNC13A	5.74015	7.66523e-21	Up
ADAM11	2.62741	8.18534e-21	Up
EGLN3	2.57646	8.37687e-21	Up
KCNN3	2.95889	8.67264e-21	Up
SLC4A5	2.59437	1.03353e-20	Up
NXPH3	2.7857	1.15695e-20	Up
KCNH7	3.22791	1.6836e-20	Up
GABRB1	3.59654	2.00709e-20	Up
KCNN1	6.11878	2.6959e-20	Up
BMF	2.48848	3.15389e-20	Up
SYNPO2	2.42814	3.27487e-20	Up
RGS9	5.17533	4.55914e-20	Up
SCN9A	2.59417	4.59638e-20	Up
ADAMTS7	2.1929	5.96665e-20	Up
KCNQ2	7.07889	6.78433e-20	Up
PLA2G4A	2.12616	7.12999e-20	Up
PTGS1	4.0843	8.64625e-20	Up
GNG4	2.03971	9.32015e-20	Up
RIMS4	5.00428	1.09175e-19	Up
OLFM2	3.45839	1.59526e-19	Up
SNCB	4.84821	1.59994e-19	Up
STC1	3.85376	2.38381e-19	Up
CELF5	4.61966	2.87472e-19	Up
GPC3	3.37024	2.89575e-19	Up
TNFSF18	2.97645	3.8409e-19	Up
IGSF9	5.35566	4.08193e-19	Up
APC2	2.07989	4.26293e-19	Up
ANKRD24	3.41926	5.11444e-19	Up
FXYD6	4.38502	6.05193e-19	Up
KIF26A	3.32247	9.38482e-19	Up
SERPINI1	3.96598	1.03712e-18	Up
ZCCHC12	2.83594	2.12062e-18	Up
LANCL3	2.56656	2.36863e-18	Up
FKBP1B	2.25108	2.51752e-18	Up
LGI3	4.01973	2.81484e-18	Up
HAPLN3	2.0919	2.86006e-18	Up
EFCAB12	2.97922	3.32207e-18	Up
BAIAP3	2.11596	5.20082e-18	Up
FOXO6	2.27764	5.44745e-18	Up
CARMIL2	3.40319	5.64061e-18	Up
PDE3A	2.33226	6.12885e-18	Up
ZFP92	2.84976	8.16749e-18	Up
ARMH1	2.68825	8.48858e-18	Up
CECR2	4.10616	9.85888e-18	Up
PALM3	2.0048	1.09806e-17	Up
C14orf132	5.69953	1.37641e-17	Up
CFAP298-TCP10L	2.61253	1.88174e-17	Up
HSPA2	3.55693	2.07414e-17	Up
CCDC39	4.48697	2.28281e-17	Up
COL2A1	3.04422	3.01853e-17	Up
ATCAY	4.50121	3.14859e-17	Up
SH2D3C	5.23716	4.42002e-17	Up
PPP1R16B	3.37597	7.1767e-17	Up
NKD1	3.28435	9.3205e-17	Up
ST3GAL5	2.38586	1.00206e-16	Up
EGFL7	2.19594	1.07734e-16	Up
RAET1G	2.19608	1.25521e-16	Up
NFATC4	2.3144	1.42945e-16	Up
SLC9A9	2.12417	1.46408e-16	Up
GDPD1	2.17645	1.61275e-16	Up
EDA	4.8176	1.9724e-16	Up
SLC45A1	2.01815	2.17237e-16	Up
LRRC63	3.03446	3.00824e-16	Up
NFIA	2.06671	3.13726e-16	Up
LRAT	2.69506	3.80933e-16	Up
VAV3	2.01625	3.88403e-16	Up
LAMA1	4.92671	5.43954e-16	Up
EID3	2.41987	5.54203e-16	Up
SYP	4.30748	7.75838e-16	Up
ZMYND10	2.33517	7.81466e-16	Up
TJP3	5.91494	8.61333e-16	Up
LMX1B	4.78855	1.03506e-15	Up
DLL3	3.7947	1.04649e-15	Up
TEC	4.93666	1.27775e-15	Up
LTK	2.53594	1.58376e-15	Up
ANGPTL4	2.51254	1.81564e-15	Up
RFPL4A	5.08132	2.89989e-15	Up
B3GALT1	2.50194	2.98225e-15	Up
NSG1	5.80948	3.57119e-15	Up
DTX1	4.306	3.63855e-15	Up
HOATZ	4.46699	3.92279e-15	Up
SHISA7	4.70009	4.09627e-15	Up
ARHGAP4	2.07372	4.20669e-15	Up
TCEAL5	4.06195	4.49052e-15	Up
CHRD	2.36373	4.86006e-15	Up
AZIN2	3.64476	6.0665e-15	Up
RUNDC3A	4.61947	6.06933e-15	Up
MPP7	2.69406	6.20192e-15	Up
COL6A3	4.47236	6.29586e-15	Up
PPP1R1B	4.39025	7.00722e-15	Up
SLC8A2	4.38677	7.77276e-15	Up
NALF2	4.41763	7.84328e-15	Up
DOCK5	2.9913	7.86776e-15	Up
BRINP1	6.67893	9.06325e-15	Up
MYO1D	2.85272	9.16163e-15	Up
CTSH	2.08091	1.0421e-14	Up
TMEM145	3.46443	1.10575e-14	Up
ANKRD1	3.60739	1.11974e-14	Up
CAMK2N2	2.02767	1.29471e-14	Up
IGSF11	3.12838	1.50642e-14	Up
NCAN	5.94467	1.50656e-14	Up
STX1B	2.75811	1.69355e-14	Up
ACSL6	2.97774	1.89448e-14	Up
BEST1	2.17543	2.44818e-14	Up
FAIM2	2.16886	2.59465e-14	Up
ADRB1	2.36942	3.28381e-14	Up
LGI4	3.61211	3.5073e-14	Up
DDIT4L	2.36364	3.57455e-14	Up
SLC44A3	2.70082	3.72843e-14	Up
SOBP	2.32601	3.87803e-14	Up
CHGB	2.48443	4.02716e-14	Up
STAT4	3.60464	5.05787e-14	Up
C2orf81	2.05258	6.15974e-14	Up
PCOLCE2	2.02976	6.59756e-14	Up
IL21R	5.10656	6.67947e-14	Up
TMEM47	2.00262	7.55919e-14	Up
CYP1A1	3.05296	9.45486e-14	Up
GNG8	3.10164	9.8538e-14	Up
ZDHHC11B	2.19403	1.04138e-13	Up
NTNG2	2.90542	1.0673e-13	Up
NCALD	2.78844	1.07815e-13	Up
SYT5	6.66691	1.48179e-13	Up
BMP7	2.79539	1.71835e-13	Up
CSRNP3	2.26965	2.27162e-13	Up
ZNF208	3.37041	2.48486e-13	Up
SPINK2	3.03828	2.49038e-13	Up
CRYAB	3.70168	2.70669e-13	Up
TAGLN3	3.30502	2.93217e-13	Up
RASD2	3.718	3.2445e-13	Up
ELOVL3	3.98441	3.9662e-13	Up
NPY2R	3.75917	4.39584e-13	Up
FGF13	3.27569	4.75277e-13	Up
DHH	3.78363	7.65217e-13	Up
ASPHD1	2.1055	7.66271e-13	Up
WSCD1	2.86524	8.33919e-13	Up
TCIM	3.25812	9.15543e-13	Up
SHF	2.22177	1.053e-12	Up
VTCN1	4.13339	1.28266e-12	Up
THSD7B	3.11703	1.71614e-12	Up
EAF2	2.08161	1.77991e-12	Up
SLC16A12	2.21193	1.88521e-12	Up
SLC22A31	5.211	2.14834e-12	Up
SAMD11	4.39056	2.47094e-12	Up
MAGEC1	3.48655	2.66753e-12	Up
HPCAL4	5.76898	2.74329e-12	Up
CYP2S1	2.66206	2.93521e-12	Up
ERBB3	2.38444	3.48508e-12	Up
FBXO2	2.58044	3.74327e-12	Up
SSTR2	2.23599	4.35574e-12	Up
PTPN5	4.23616	4.50479e-12	Up
SCN5A	2.37117	5.10212e-12	Up
CACNA2D2	5.17247	5.45866e-12	Up
RARB	2.00221	5.53323e-12	Up
FRK	2.84889	6.21991e-12	Up
PLCXD2	2.53326	7.21373e-12	Up
CALY	5.62459	7.39213e-12	Up
DNAH7	3.22989	8.09486e-12	Up
CCDC181	2.43605	8.10455e-12	Up
PCSK1	3.11762	8.80943e-12	Up
SMPDL3B	3.13385	1.15474e-11	Up
UNC5B	3.5878	1.16261e-11	Up
CPLX1	3.67153	1.20039e-11	Up
CCM2L	4.73173	1.81069e-11	Up
FOLR1	2.62555	2.06757e-11	Up
INSRR	3.81184	2.07652e-11	Up
ALPL	3.14975	2.3655e-11	Up
SEMA3F	2.77714	2.48488e-11	Up
TMEM151B	3.19216	3.0396e-11	Up
IFITM10	2.3164	3.27477e-11	Up
NME5	2.6336	3.72133e-11	Up
SLC7A2	3.18994	4.06781e-11	Up
FBLN5	4.41863	4.14894e-11	Up
RAB39A	2.50779	4.49503e-11	Up
CDYL2	2.82663	4.76683e-11	Up
KNDC1	5.45197	5.03074e-11	Up
TMOD1	2.14448	5.17109e-11	Up
GABRQ	7.34912	5.26888e-11	Up
DNAI1	4.45263	6.57729e-11	Up
SCUBE1	7.64069	7.91981e-11	Up
ABLIM3	3.63917	8.09597e-11	Up
PPP4R4	3.11119	8.93476e-11	Up
PSG9	3.65767	1.00313e-10	Up
NKX1-2	2.89897	1.35914e-10	Up
RADX	2.3792	1.37358e-10	Up
GLB1L2	6.14751	1.5632e-10	Up
MT3	2.77451	1.62189e-10	Up
SCIN	3.41206	1.74756e-10	Up
TESC	5.26948	1.81536e-10	Up
VWA1	2.45677	1.83254e-10	Up
SNX22	2.0694	1.8894e-10	Up
HBA1	5.47107	1.96056e-10	Up
ASXL3	3.76792	2.08428e-10	Up
CFAP43	2.57659	2.10124e-10	Up
LHX6	2.49236	2.19979e-10	Up
SERPING1	4.32701	2.29575e-10	Up
FBLN2	5.48458	2.50833e-10	Up
RAP1GAP	2.52141	3.45695e-10	Up
DUSP9	2.24955	3.77112e-10	Up
IGFBP3	2.81802	4.64548e-10	Up
HAND1	4.80893	5.06084e-10	Up
HIF3A	5.34903	5.11496e-10	Up
ACTBL2	4.55094	5.23417e-10	Up
CCDC183	2.44992	5.26135e-10	Up
KIAA1755	3.46	5.5318e-10	Up
JPH3	7.17742	6.12943e-10	Up
ITIH5	7.18034	6.97401e-10	Up
QPRT	2.00325	7.94873e-10	Up
USH1G	7.01244	8.58277e-10	Up
YPEL4	2.64435	8.58868e-10	Up
FAM43B	2.48533	8.81765e-10	Up
NFASC	2.35497	8.89556e-10	Up
ID4	2.03345	9.1847e-10	Up
JAKMIP1	6.86056	9.58308e-10	Up
CCDC148	2.40985	9.77508e-10	Up
FAM107A	2.01261	9.93734e-10	Up
PDK4	2.58831	1.17705e-09	Up
SGIP1	2.3607	1.30403e-09	Up
TNNI3	7.06074	1.35603e-09	Up
SCN3A	2.69667	1.39856e-09	Up
ST6GALNAC3	2.85308	1.49675e-09	Up
DNAI3	2.63622	1.69773e-09	Up
IGFN1	4.53454	1.70834e-09	Up
ABCG1	3.41195	1.71424e-09	Up
CARMIL3	3.86869	1.88007e-09	Up
KCNS3	2.19938	2.45864e-09	Up
ELAPOR2	4.1571	2.55961e-09	Up
ZDHHC22	3.08866	2.60405e-09	Up
CFAP54	2.38122	2.71837e-09	Up
SPNS2	3.32627	2.74187e-09	Up
FAM78A	2.23151	2.8876e-09	Up
SYT2	5.11524	3.1351e-09	Up
KDR	2.18457	3.1377e-09	Up
KISS1R	5.18897	3.14575e-09	Up
TRPC4	3.10361	3.33018e-09	Up
CACNA1H	4.95269	3.59116e-09	Up
CADM3	6.67479	3.68387e-09	Up
IGSF1	6.9503	4.03302e-09	Up
CPED1	2.11776	4.34512e-09	Up
GRHL3	2.76197	4.54234e-09	Up
PTPRO	3.03151	4.91611e-09	Up
HBA2	4.29179	5.06738e-09	Up
TMEM156	3.7131	5.10102e-09	Up
FAM131C	2.22757	5.12352e-09	Up
SYT13	2.88238	5.65991e-09	Up
ABCD2	5.23557	5.77788e-09	Up
GRB14	2.21455	6.06123e-09	Up
DNAAF1	4.02255	6.63817e-09	Up
CD22	2.4858	7.23138e-09	Up
ALDH1A1	3.2419	7.29361e-09	Up
SLC6A17	2.65744	7.40833e-09	Up
GALNT6	2.31726	7.75714e-09	Up
ARPP21	2.01581	8.03309e-09	Up
FAT2	2.48333	8.85375e-09	Up
KCNU1	3.50458	8.93112e-09	Up
SCN4B	2.75741	9.1165e-09	Up
SHANK1	6.71661	9.64741e-09	Up
TMEM92	3.46338	9.70983e-09	Up
DENND6B	2.25685	9.74214e-09	Up
CCDC160	2.46724	1.0767e-08	Up
STXBP5L	2.16965	1.20807e-08	Up
SLITRK3	2.14534	1.26146e-08	Up
MORN3	2.13068	1.29121e-08	Up
PDX1	3.55446	1.39544e-08	Up
WNT10B	3.62802	1.53663e-08	Up
MME	2.37216	1.54927e-08	Up
XYLT1	5.47444	1.81317e-08	Up
TLX2	2.46211	1.82343e-08	Up
HHIP	3.11886	1.90483e-08	Up
MACC1	2.15852	1.91229e-08	Up
STUM	6.45023	2.0946e-08	Up
CPM	2.47062	2.17212e-08	Up
STMN3	2.87406	2.35487e-08	Up
DMBX1	2.74624	2.41885e-08	Up
PCDH19	2.11037	2.45679e-08	Up
OTOGL	4.50217	2.48632e-08	Up
PLEK2	2.45856	2.58715e-08	Up
PRR29	3.59861	2.58787e-08	Up
NAT16	3.0286	2.6255e-08	Up
INSYN1	2.89039	2.65534e-08	Up
EPHB6	4.72458	2.72269e-08	Up
PCP4L1	4.89719	3.00791e-08	Up
GRIA4	3.29982	3.1786e-08	Up
LRRC4B	6.22446	3.70594e-08	Up
S100B	3.04496	3.77622e-08	Up
MAK	2.40942	3.96763e-08	Up
FIBIN	2.10563	4.01438e-08	Up
PRSS3	3.93238	4.08845e-08	Up
CCDC110	2.49424	4.12327e-08	Up
MEGF11	3.91008	4.21211e-08	Up
TLR9	2.80875	4.51273e-08	Up
DGKI	3.17547	4.64861e-08	Up
DLX3	2.23564	5.28573e-08	Up
JAK3	3.28149	5.37972e-08	Up
GSTO2	2.18036	5.43682e-08	Up
RIMBP2	6.45163	5.92638e-08	Up
JPH4	6.37418	6.21948e-08	Up
TLCD3B	2.48479	6.22698e-08	Up
CRABP1	4.40027	6.55279e-08	Up
PSD2	3.56244	6.9965e-08	Up
LUM	2.76777	7.09041e-08	Up
CLIC5	2.4345	7.48415e-08	Up
SNX32	2.32349	8.41557e-08	Up
TMEM74B	3.64743	9.425e-08	Up
TMEM139	3.16079	9.51338e-08	Up
IL18R1	2.88077	1.00818e-07	Up
AKR1C3	4.68326	1.07848e-07	Up
ERVV-1	6.31465	1.20207e-07	Up
TEKT3	2.69826	1.23274e-07	Up
KCNQ3	6.35047	1.29946e-07	Up
FANK1	2.64216	1.29946e-07	Up
NCCRP1	5.22038	1.33538e-07	Up
ACSM3	2.45745	1.40019e-07	Up
PDE4C	2.29571	1.40122e-07	Up
GRIA2	4.68838	1.41259e-07	Up
CYP4F22	6.41083	1.47664e-07	Up
ADGRG4	6.33379	1.47873e-07	Up
CHST9	3.90267	1.58397e-07	Up
KCNK3	2.91074	1.60084e-07	Up
ITGAX	6.40395	1.65016e-07	Up
REM1	2.66188	1.72528e-07	Up
HOXA13	2.2385	1.75096e-07	Up
NLRP1	3.5059	1.91746e-07	Up
TMEM74	4.08398	1.94233e-07	Up
AMER2	3.98498	2.01972e-07	Up
CFAP57	3.90837	2.37252e-07	Up
CSMD2	3.99663	2.44303e-07	Up
CRTAC1	4.10223	2.66232e-07	Up
PSG1	5.24002	2.75327e-07	Up
WNT2B	2.03057	2.97489e-07	Up
RFTN2	4.23311	3.03295e-07	Up
C5AR1	2.13093	3.03789e-07	Up
SLC25A27	5.95565	3.25689e-07	Up
OLIG2	6.36127	3.34494e-07	Up
A2M	2.66492	3.71131e-07	Up
CCDC92B	5.80042	4.29166e-07	Up
MGAT3	4.144	4.75836e-07	Up
SCEL	2.00257	5.20462e-07	Up
ANOS1	4.66733	5.33524e-07	Up
PRRX2	2.31425	5.45114e-07	Up
SERTM1	2.16511	5.64254e-07	Up
ANO5	4.45969	5.68436e-07	Up
IL1A	2.30677	5.80591e-07	Up
MYEOV	3.23849	6.00325e-07	Up
FAM71F1	2.20658	6.32427e-07	Up
GABRD	5.7221	7.91853e-07	Up
TUBA3C	6.25136	8.11793e-07	Up
SYTL3	2.53563	8.23522e-07	Up
MEFV	4.61449	8.39031e-07	Up
HMCN2	3.44413	8.48385e-07	Up
GFY	3.52744	8.64843e-07	Up
ADAMTS2	6.23521	8.761e-07	Up
GRIN3B	5.63093	8.94238e-07	Up
ADCYAP1R1	3.80596	1.08434e-06	Up
PLEKHA6	2.08571	1.09631e-06	Up
PSG5	4.83818	1.13637e-06	Up
PSG4	4.56389	1.18606e-06	Up
KLRG1	3.01486	1.26125e-06	Up
RASIP1	2.12794	1.31763e-06	Up
PPM1N	2.33476	1.36078e-06	Up
MRO	3.52491	1.41902e-06	Up
SLC7A10	6.01208	1.42077e-06	Up
VGLL2	2.35026	1.47971e-06	Up
TEX19	3.32476	1.50661e-06	Up
MDFI	3.48519	1.53856e-06	Up
ABLIM2	4.71111	1.55558e-06	Up
PCDH15	3.42403	1.61643e-06	Up
TBC1D8B	2.1255	1.74991e-06	Up
RDH12	3.65718	1.87342e-06	Up
ATP6V1C2	2.01227	1.93421e-06	Up
PLP1	2.50611	2.03722e-06	Up
PCBP3	5.45725	2.21814e-06	Up
RNF165	3.79007	2.37762e-06	Up
HEPHL1	2.40322	2.55548e-06	Up
TUSC3	3.3304	2.69768e-06	Up
FSTL5	5.47925	2.71298e-06	Up
HGF	3.27576	3.28914e-06	Up
HTR6	3.33048	3.37685e-06	Up
DNAI7	4.13794	3.70617e-06	Up
LINGO1	3.18423	3.73154e-06	Up
ADAMTS8	3.59627	3.8357e-06	Up
PDE2A	2.03764	3.91092e-06	Up
KIRREL2	3.35133	4.05885e-06	Up
ANGPTL6	3.59502	4.05946e-06	Up
GRID2IP	3.77341	4.06234e-06	Up
SLIT2	2.21895	4.1111e-06	Up
IGLON5	3.82122	4.12347e-06	Up
DAPL1	2.23331	4.31514e-06	Up
PTPRQ	3.23698	4.34034e-06	Up
NECTIN4	2.22944	4.41024e-06	Up
GPC5	2.59452	4.4828e-06	Up
SEMA5A	2.38263	4.50196e-06	Up
IER3	2.06142	4.56454e-06	Up
KRT81	2.56138	4.6017e-06	Up
CLEC19A	2.63493	5.47917e-06	Up
SPANXC	2.71145	5.58534e-06	Up
TTYH1	4.78014	5.81942e-06	Up
CKMT1A	5.21085	6.20786e-06	Up
PCDHA13	3.48252	6.32466e-06	Up
DCAF8L1	5.4838	6.43306e-06	Up
HLA-DMB	2.34174	6.81137e-06	Up
MYOZ2	6.00931	6.89896e-06	Up
CALHM5	2.92813	6.93807e-06	Up
NCAM2	3.9239	7.2064e-06	Up
WNT1	5.47571	7.49578e-06	Up
SLC16A7	3.01484	7.58651e-06	Up
PRR5	2.30921	7.69826e-06	Up
DISP3	2.73359	7.71524e-06	Up
ROPN1L	3.82355	7.74673e-06	Up
GPR158	2.89045	7.9454e-06	Up
SH3GL3	5.45748	8.96504e-06	Up
DNAAF11	2.46813	9.14413e-06	Up
KCNE1	2.26843	9.59603e-06	Up
TMEM132E	2.50695	9.89779e-06	Up
PTPRU	2.3791	9.94311e-06	Up
MSR1	3.5108	1.02422e-05	Up
THBS2	2.11574	1.02958e-05	Up
PSD	2.65443	1.05412e-05	Up
ELFN1	3.24587	1.10864e-05	Up
LRRTM3	5.64542	1.17412e-05	Up
KCNJ10	4.48568	1.19659e-05	Up
SMPD3	2.71224	1.23455e-05	Up
CRYM	4.58619	1.23736e-05	Up
ATP8B4	5.40124	1.25858e-05	Up
IGSF10	2.33586	1.26753e-05	Up
GDF6	3.30255	1.30593e-05	Up
CHRNB2	2.27719	1.3671e-05	Up
OXGR1	2.1005	1.63967e-05	Up
GRIN2B	2.67052	1.65445e-05	Up
SPEF1	2.33731	1.72963e-05	Up
NT5C1A	3.88773	1.74791e-05	Up
FMOD	4.1026	1.80208e-05	Up
KLHL38	2.83464	1.8161e-05	Up
HOGA1	2.05847	1.82516e-05	Up
FGF14	2.22183	1.85318e-05	Up
TMC4	2.99457	1.86329e-05	Up
PPP1R1A	5.7326	1.86633e-05	Up
MORN5	5.5644	1.87484e-05	Up
TRIM54	5.42941	1.89313e-05	Up
ELMO1	2.11406	1.98276e-05	Up
NRG3	5.05364	2.03634e-05	Up
ENKUR	2.65394	2.08814e-05	Up
CDC42EP5	5.27557	2.21295e-05	Up
TLR10	3.60793	2.22391e-05	Up
RSPH1	4.35273	2.26767e-05	Up
FRMPD1	3.59367	2.31718e-05	Up
SLC5A8	5.31456	2.55187e-05	Up
RYR1	3.53913	2.57617e-05	Up
PDZRN4	2.42177	2.58114e-05	Up
CALB2	5.21089	2.61022e-05	Up
SERPINA5	5.97465	2.8153e-05	Up
SULT4A1	2.86818	2.82532e-05	Up
MAGEA3	4.30611	3.02994e-05	Up
NEUROD1	4.98352	3.05272e-05	Up
MFSD4A	2.26792	3.1906e-05	Up
NR1H4	2.70226	3.22293e-05	Up
FHAD1	2.62678	3.23439e-05	Up
IRS4	2.11865	3.44357e-05	Up
RHCE	2.05737	3.60929e-05	Up
GOLGA7B	3.00628	3.68132e-05	Up
N4BP3	2.04915	3.68263e-05	Up
TYRP1	5.57081	3.80459e-05	Up
NKD2	3.86602	4.08686e-05	Up
FLRT1	2.72871	4.09492e-05	Up
CFAP97D1	2.91005	4.12071e-05	Up
ERVV-2	5.10741	4.23852e-05	Up
CXXC4	2.88302	4.29424e-05	Up
BBOX1	4.04501	4.41198e-05	Up
PRRT4	2.81891	4.77205e-05	Up
PRAP1	5.14606	4.80474e-05	Up
TMEM100	3.89229	4.99256e-05	Up
SPANXN3	5.03808	5.0751e-05	Up
COX6B2	3.29253	5.11095e-05	Up
NR5A2	3.3075	5.65658e-05	Up
ADAM8	2.2177	5.77979e-05	Up
SPX	2.55772	5.80768e-05	Up
MYO18B	3.60066	5.84277e-05	Up
SYT3	5.25571	5.9239e-05	Up
THEGL	3.25266	5.97337e-05	Up
ERC2	3.75845	5.97904e-05	Up
CYP4F2	5.65765	6.10637e-05	Up
KIF12	4.31564	7.12731e-05	Up
CYGB	2.40887	7.14974e-05	Up
GRIN2C	3.73705	7.40641e-05	Up
ENPP2	2.41234	7.55942e-05	Up
ARHGAP30	2.08674	7.58126e-05	Up
COMP	2.75103	7.59189e-05	Up
HLA-DOA	2.89157	7.69097e-05	Up
CFD	2.26589	7.93902e-05	Up
NOS1	4.28341	8.06061e-05	Up
CHST8	2.37409	8.18064e-05	Up
RASGRP2	3.78302	8.32164e-05	Up
CD207	2.72602	8.47438e-05	Up
MTUS2	3.85017	8.66896e-05	Up
CBLN1	3.45366	8.88945e-05	Up
SCG3	3.42678	8.97089e-05	Up
KLHL32	2.39858	9.14625e-05	Up
WNT6	3.41223	9.21453e-05	Up
GFRA2	4.96147	9.45459e-05	Up
ANXA10	3.73293	9.49664e-05	Up
HAPLN4	2.84869	9.77247e-05	Up
SLC6A1	5.00307	9.95385e-05	Up
BCL11A	3.39527	0.00010573	Up
PLCG2	4.7049	0.000106446	Up
DHRS2	2.74228	0.000108847	Up
FAM89A	2.84613	0.000109542	Up
MAT1A	4.96553	0.000111739	Up
PKNOX2	5.07057	0.000111987	Up
THEG	2.26874	0.000112364	Up
COLEC12	2.84751	0.0001186	Up
SERPINB7	2.2946	0.000121951	Up
ADGRB1	4.72297	0.000126773	Up
VCX3A	3.38085	0.000128265	Up
POU2F2	2.81313	0.000128715	Up
CD40	4.25611	0.000128736	Up
CITED1	2.04722	0.000130367	Up
TTN	2.01924	0.00014019	Up
RET	2.31329	0.000140369	Up
MAGEE2	2.07029	0.000143997	Up
ANKK1	2.67648	0.00015467	Up
PCDHAC1	2.20763	0.000156524	Up
CELF3	5.01103	0.000159549	Up
FAM9B	4.87446	0.000161611	Up
TEX13D	4.64505	0.000166339	Up
KCNA2	4.06432	0.000175204	Up
GABRA2	4.98091	0.000187021	Up
DENND1C	3.26497	0.000194451	Up
SCG5	2.6067	0.000197314	Up
SLC15A2	2.24911	0.000210873	Up
CSF2RB	2.54164	0.000211229	Up
CDH23	2.86688	0.000227036	Up
MMP10	2.28361	0.000230205	Up
RASAL1	3.93954	0.00024085	Up
CFAP61	3.02763	0.000245061	Up
MUC3A	4.6849	0.000253108	Up
ATP1A2	2.97962	0.000254226	Up
HAND2	2.05789	0.000255561	Up
NDST4	5.11839	0.000259371	Up
VCX3B	2.71177	0.000266463	Up
ARHGEF16	3.29026	0.000272601	Up
IGFL3	5.01497	0.000279331	Up
LRRC3	3.31988	0.000281935	Up
MYCT1	5.05118	0.000282019	Up
IQUB	2.57222	0.000282064	Up
SLITRK1	2.32653	0.000283367	Up
PAX5	3.23323	0.000295733	Up
CALCB	5.06374	0.000309924	Up
ADGRD1	4.84446	0.000311147	Up
CYP19A1	3.53075	0.000313388	Up
CGB7	3.29718	0.000314326	Up
RAI2	3.33235	0.000331421	Up
PTPRM	3.86993	0.000338135	Up
RFPL4AL1	3.93045	0.000340336	Up
GREB1L	3.87038	0.00035912	Up
SMIM24	2.79248	0.000364195	Up
ELAVL2	2.93178	0.000377807	Up
FGF9	3.45726	0.000381822	Up
NXF3	4.45971	0.000381987	Up
BCAS1	2.33811	0.000407336	Up
KCNH4	2.51564	0.000409501	Up
MATK	5.06663	0.000426593	Up
CCKBR	3.13157	0.000430062	Up
CD33	3.48874	0.000437629	Up
SPANXA1	5.64854	0.000438998	Up
GCGR	4.80164	0.000454726	Up
DGKB	3.37673	0.000463534	Up
HRH3	3.37764	0.000467565	Up
LOC112267904	5.00521	0.000503705	Up
SLC26A1	2.05556	0.000503997	Up
BRINP3	2.84491	0.000509493	Up
RNF128	2.29095	0.000529699	Up
VIT	2.13532	0.000549947	Up
PIFO	2.61385	0.000557079	Up
DNAH2	2.27543	0.000562057	Up
RASGEF1B	4.65643	0.000569105	Up
POTEB3	5.00727	0.000574625	Up
NPY4R	3.73111	0.00058082	Up
DCAF8L2	4.38685	0.000602163	Up
B3GAT1	2.93299	0.000611575	Up
DNAJC5G	4.60721	0.00063599	Up
TAMALIN	2.27046	0.000658946	Up
INHBB	2.30367	0.000659786	Up
SELL	4.70974	0.000670151	Up
CYP4F11	4.43597	0.000687466	Up
LHX1	3.76943	0.000716232	Up
KLK1	4.55909	0.0007237	Up
DCDC1	4.35932	0.000734505	Up
KLC3	2.0558	0.000737504	Up
GALNT13	2.06797	0.000741748	Up
TTC29	4.86979	0.000747647	Up
P2RY2	2.35693	0.000754094	Up
HEY2	4.23936	0.000773615	Up
NCKAP1L	4.27942	0.000787217	Up
HLA-DQB1	4.3249	0.000790043	Up
KCNE1B	2.63634	0.00080277	Up
DYDC2	4.50912	0.000819502	Up
GRIN1	2.78696	0.000843925	Up
SLN	4.76357	0.000849339	Up
AKR1C2	4.51074	0.000852252	Up
ENPEP	5.06129	0.000869988	Up
DCST2	2.53038	0.000877587	Up
CARNS1	2.40168	0.000879497	Up
SVOP	4.61845	0.000895339	Up
FRMD7	4.45318	0.000915206	Up
DGKK	4.43211	0.000918064	Up
FAM166A	2.47607	0.000947849	Up
SCN4A	3.78117	0.000961694	Up
CES1	3.10574	0.00097388	Up
ALOX15B	4.24422	0.000978235	Up
MYL2	2.65324	0.00102949	Up
MMEL1	2.64175	0.0010352	Up
RSPO1	2.03114	0.00103725	Up
MMP12	2.46461	0.00104477	Up
KCNK15	4.24182	0.00107455	Up
PCDHA1	2.75373	0.00108693	Up
FRG2	3.76689	0.00108764	Up
EREG	4.32792	0.00108987	Up
CA7	4.98005	0.00112521	Up
GOLGA8F	4.79434	0.00113269	Up
TNIP3	4.39806	0.00115141	Up
NTRK1	2.6495	0.00117556	Up
CRB1	2.86486	0.00118361	Up
CUX2	2.84135	0.00118457	Up
PLXDC1	2.64484	0.00119434	Up
GREM2	2.47521	0.00120918	Up
ME1	2.03139	0.00122499	Up
POU3F4	4.51315	0.0012317	Up
CD1D	4.46658	0.00129116	Up
RPRML	4.24686	0.00131924	Up
TMEM196	4.20289	0.00136945	Up
LHX5	3.65625	0.00140551	Up
SHH	4.15589	0.00141466	Up
KCNK5	4.40062	0.00143018	Up
ATP2B3	2.91511	0.00155686	Up
BRS3	4.94864	0.00156398	Up
LHFPL1	4.12053	0.00162685	Up
CHRNA3	2.44262	0.00163106	Up
UNC5A	2.16922	0.001651	Up
SCRT1	2.96808	0.00172067	Up
CAPNS2	2.27329	0.00181397	Up
PAX2	4.27461	0.00181853	Up
MEIOSIN	4.64367	0.00182225	Up
SLC4A9	4.6378	0.00182976	Up
GAS7	4.33934	0.0018566	Up
FAM9C	4.56925	0.00188	Up
HOXC13	4.40322	0.0019462	Up
PNLIPRP3	3.36142	0.00195738	Up
TAC3	2.65094	0.00200854	Up
SLC18A1	4.27153	0.00201014	Up
FER1L5	4.46338	0.00204914	Up
SIDT1	3.1152	0.00209961	Up
TSPAN18	4.64723	0.00217295	Up
SLC35F3	2.99351	0.00226427	Up
MAGEA2B	4.64616	0.00227754	Up
MAGEA2	4.64616	0.00227754	Up
STRC	2.52343	0.00230196	Up
CELF4	2.32652	0.00233383	Up
CCN5	2.48422	0.00233434	Up
KCNA1	4.56376	0.00235138	Up
MAPK15	3.15829	0.00236494	Up
KCNN2	2.02111	0.00236494	Up
LRRC15	2.29005	0.00236875	Up
CSAG1	3.6158	0.00239017	Up
SLC19A3	2.19506	0.00240814	Up
LOC102723623	4.56342	0.00241731	Up
PLAC1	3.4948	0.00255954	Up
PITX3	4.2163	0.00267107	Up
SLC11A1	2.19202	0.00268518	Up
BCL11B	3.11988	0.00270404	Up
PAGE4	4.64293	0.00276081	Up
PTPRN	4.2172	0.00281064	Up
MAGEA6	2.54819	0.00284365	Up
CSDC2	2.23753	0.00289217	Up
GMNC	4.14506	0.00290535	Up
FGD3	2.03004	0.00301281	Up
NOS3	4.27775	0.00306472	Up
EBF2	3.49822	0.00313157	Up
IRF6	4.14223	0.00325034	Up
STMN4	3.00703	0.00331635	Up
CDC20B	3.11416	0.00342454	Up
B3GALT5	2.24651	0.00345869	Up
ZBBX	2.0836	0.00351568	Up
TTC9B	4.65487	0.00363167	Up
GUCY2F	2.15328	0.00365135	Up
CXorf51A	6.0946	0.00372684	Up
DES	4.41297	0.00376075	Up
KCNQ1	3.9398	0.00377094	Up
ZNF479	4.81582	0.00377144	Up
UGT3A1	4.07416	0.00385545	Up
SYT1	4.35164	0.00386747	Up
PSG6	4.81557	0.003898	Up
CFAP52	4.57165	0.00410334	Up
IBSP	4.07652	0.00411504	Up
SLC36A2	4.73866	0.00414527	Up
KANK3	3.30672	0.00416342	Up
CA4	4.55357	0.00418952	Up
AMBN	4.65683	0.00421044	Up
KCNH6	4.07837	0.00421674	Up
IRAG1	2.46799	0.00421769	Up
PLK5	2.9821	0.00422806	Up
VWA3B	2.98081	0.00424735	Up
APELA	4.57406	0.00428251	Up
SH2D3A	4.15089	0.00428812	Up
KLK10	2.7969	0.00445279	Up
GOLGA6D	4.94516	0.0045918	Up
KLRC2	4.47797	0.00464458	Up
MAGEB10	4.47357	0.00466873	Up
SATL1	4.07821	0.00469501	Up
ABCC8	4.35042	0.00481739	Up
SLC14A2	3.83947	0.00493885	Up
SEMA5B	2.48977	0.00511209	Up
ZNF676	3.62125	0.00517778	Up
IL1RAPL1	2.25373	0.00529257	Up
SLC51B	4.08293	0.00538611	Up
CDH15	2.80897	0.00539595	Up
PRELP	4.65238	0.00541002	Up
ACKR2	3.94638	0.00545998	Up
NYNRIN	3.72912	0.00554342	Up
SYT4	2.70723	0.00570895	Up
SYT9	4.48095	0.00576514	Up
OLAH	4.09976	0.00578688	Up
SPANXN1	2.54317	0.00594977	Up
MYO15A	2.35774	0.00607962	Up
TRPM8	2.32428	0.00615291	Up
MAGEA12	2.34685	0.00615871	Up
CDH9	4.47438	0.00625261	Up
FCRLA	2.15624	0.00631599	Up
ATP8A2	2.50367	0.0064026	Up
STKLD1	2.58042	0.00643775	Up
VSTM2B	4.47017	0.00643826	Up
DAPP1	4.3894	0.00675642	Up
ACAN	3.88511	0.00679684	Up
AGBL1	2.75647	0.00679721	Up
NYAP2	3.67242	0.00680783	Up
OPRK1	4.08196	0.00681386	Up
HYDIN	2.18042	0.00694404	Up
ZNF716	4.08171	0.00697188	Up
SPANXN4	4.4599	0.00700638	Up
PAGE1	3.78853	0.00721812	Up
ZNF280A	3.15314	0.00737068	Up
FBN3	2.66343	0.00737829	Up
FRG2B	4.27558	0.00741577	Up
PZP	2.83582	0.00751928	Up
CLC	4.2828	0.00775023	Up
RARRES2	4.27733	0.00780216	Up
INHBC	2.71166	0.00815406	Up
MYCN	3.7852	0.0083324	Up
SYT6	4.28599	0.00840667	Up
MYLK3	2.03994	0.00848826	Up
PTGIS	3.20587	0.00882402	Up
EXOC3L1	3.55346	0.00890598	Up
POU4F2	3.08777	0.00891559	Up
HEPH	3.9309	0.00892028	Up
COL20A1	4.28708	0.00902819	Up
SSX1	2.83872	0.00907779	Up
TDGF1	3.55876	0.00927849	Up
TCN1	4.38179	0.00942164	Up
SOX8	2.39985	0.00944228	Up
WNT3A	3.74707	0.00958925	Up
SHOC1	2.5708	0.00968149	Up
ZPLD1	2.84438	0.00992486	Up
ADGRE2	4.2837	0.00994887	Up

## Sheet: DDI Prot
T: Accession	T: Entry	T: Description	LogFC	p value	Direction
Q96KQ7	EHMT2_HUMAN	Histone-lysine N-methyltransferase EHMT2 OS=Homo sapiens OX=9606 GN=EHMT2 PE=1 SV=3	-1.79983	0.000123606	Down
O96006	ZBED1_HUMAN	Zinc finger BED domain-containing protein 1 OS=Homo sapiens OX=9606 GN=ZBED1 PE=1 SV=1	-1.85541	0.000205348	Down
Q5VYK3	ECM29_HUMAN	Proteasome adapter and scaffold protein ECM29 OS=Homo sapiens OX=9606 GN=ECPAS PE=1 SV=2	-1.33563	0.000216755	Down
Q9BPX3	CND3_HUMAN	Condensin complex subunit 3 OS=Homo sapiens OX=9606 GN=NCAPG PE=1 SV=1	-1.5744	0.000284512	Down
Q9ULW0	TPX2_HUMAN	Targeting protein for Xklp2 OS=Homo sapiens OX=9606 GN=TPX2 PE=1 SV=2	-2.6733	0.000303047	Down
Q15021	CND1_HUMAN	Condensin complex subunit 1 OS=Homo sapiens OX=9606 GN=NCAPD2 PE=1 SV=3	-2.0518	0.000317388	Down
Q86VI3	IQGA3_HUMAN	Ras GTPase-activating-like protein IQGAP3 OS=Homo sapiens OX=9606 GN=IQGAP3 PE=1 SV=2	-2.74181	0.000374542	Down
Q12834	CDC20_HUMAN	Cell division cycle protein 20 homolog OS=Homo sapiens OX=9606 GN=CDC20 PE=1 SV=2	-2.39651	0.00047653	Down
Q9UH17	ABC3B_HUMAN	DNA dC->dU-editing enzyme APOBEC-3B OS=Homo sapiens OX=9606 GN=APOBEC3B PE=1 SV=1	-2.71088	0.000490208	Down
Q8WWQ0	PHIP_HUMAN	PH-interacting protein OS=Homo sapiens OX=9606 GN=PHIP PE=1 SV=2	-2.69184	0.000556327	Down
Q8IYM9	TRI22_HUMAN	E3 ubiquitin-protein ligase TRIM22 OS=Homo sapiens OX=9606 GN=TRIM22 PE=1 SV=1	-2.3161	0.000627365	Down
Q9NYZ3	GTSE1_HUMAN	G2 and S phase-expressed protein 1 OS=Homo sapiens OX=9606 GN=GTSE1 PE=1 SV=3	-2.52272	0.000694576	Down
P06493	CDK1_HUMAN	Cyclin-dependent kinase 1 OS=Homo sapiens OX=9606 GN=CDK1 PE=1 SV=3	-2.828	0.000721573	Down
Q14807	KIF22_HUMAN	Kinesin-like protein KIF22 OS=Homo sapiens OX=9606 GN=KIF22 PE=1 SV=5	-3.46895	0.000743738	Down
P11217	PYGM_HUMAN	Glycogen phosphorylase muscle form OS=Homo sapiens OX=9606 GN=PYGM PE=1 SV=6	-1.17993	0.000820635	Down
Q9BSJ2	GCP2_HUMAN	Gamma-tubulin complex component 2 OS=Homo sapiens OX=9606 GN=TUBGCP2 PE=1 SV=2	-1.42682	0.000822962	Down
O75153	CLU_HUMAN	Clustered mitochondria protein homolog OS=Homo sapiens OX=9606 GN=CLUH PE=1 SV=2	-0.698733	0.000834911	Down
O43709	BUD23_HUMAN	Probable 18S rRNA (guanine-N(7))-methyltransferase OS=Homo sapiens OX=9606 GN=BUD23 PE=1 SV=2	-2.30654	0.000861767	Down
P19174	PLCG1_HUMAN	1-phosphatidylinositol 4 5-bisphosphate phosphodiesterase gamma-1 OS=Homo sapiens OX=9606 GN=PLCG1 PE=1 SV=1	-1.03617	0.000888833	Down
Q68CZ2	TENS3_HUMAN	Tensin-3 OS=Homo sapiens OX=9606 GN=TNS3 PE=1 SV=2	-3.36421	0.0011054	Down
Q9H814	PHAX_HUMAN	Phosphorylated adapter RNA export protein OS=Homo sapiens OX=9606 GN=PHAX PE=1 SV=1	-0.7063	0.00116501	Down
O75352	MPU1_HUMAN	Mannose-P-dolichol utilization defect 1 protein OS=Homo sapiens OX=9606 GN=MPDU1 PE=1 SV=2	-0.871567	0.00128478	Down
P11388	TOP2A_HUMAN	DNA topoisomerase 2-alpha OS=Homo sapiens OX=9606 GN=TOP2A PE=1 SV=3	-2.07497	0.00133042	Down
Q9NTJ3	SMC4_HUMAN	Structural maintenance of chromosomes protein 4 OS=Homo sapiens OX=9606 GN=SMC4 PE=1 SV=2	-1.4105	0.00133165	Down
Q92544	TM9S4_HUMAN	Transmembrane 9 superfamily member 4 OS=Homo sapiens OX=9606 GN=TM9SF4 PE=1 SV=2	-1.2661	0.00133761	Down
O95251	KAT7_HUMAN	Histone acetyltransferase KAT7 OS=Homo sapiens OX=9606 GN=KAT7 PE=1 SV=1	-3.07362	0.00134555	Down
P49590	SYHM_HUMAN	Histidine--tRNA ligase mitochondrial OS=Homo sapiens OX=9606 GN=HARS2 PE=1 SV=1	-1.4939	0.00157547	Down
P38432	COIL_HUMAN	Coilin OS=Homo sapiens OX=9606 GN=COIL PE=1 SV=1	-1.99922	0.00159291	Down
P09884	DPOLA_HUMAN	DNA polymerase alpha catalytic subunit OS=Homo sapiens OX=9606 GN=POLA1 PE=1 SV=2	-0.775433	0.00159577	Down
A5YKK6	CNOT1_HUMAN	CCR4-NOT transcription complex subunit 1 OS=Homo sapiens OX=9606 GN=CNOT1 PE=1 SV=2	-0.5343	0.00160144	Down
P48960	AGRE5_HUMAN	Adhesion G protein-coupled receptor E5 OS=Homo sapiens OX=9606 GN=ADGRE5 PE=1 SV=4	-1.14243	0.00165516	Down
P18827	SDC1_HUMAN	Syndecan-1 OS=Homo sapiens OX=9606 GN=SDC1 PE=1 SV=3	-2.10229	0.00174197	Down
O95347	SMC2_HUMAN	Structural maintenance of chromosomes protein 2 OS=Homo sapiens OX=9606 GN=SMC2 PE=1 SV=2	-0.905267	0.00186531	Down
Q9Y3I1	FBX7_HUMAN	F-box only protein 7 OS=Homo sapiens OX=9606 GN=FBXO7 PE=1 SV=1	-0.625633	0.00187525	Down
Q9BRQ8	FSP1_HUMAN	Ferroptosis suppressor protein 1 OS=Homo sapiens OX=9606 GN=AIFM2 PE=1 SV=1	-0.853133	0.00192637	Down
P53396	ACLY_HUMAN	ATP-citrate synthase OS=Homo sapiens OX=9606 GN=ACLY PE=1 SV=3	-0.385167	0.0019616	Down
P52292	IMA1_HUMAN	Importin subunit alpha-1 OS=Homo sapiens OX=9606 GN=KPNA2 PE=1 SV=1	-0.751567	0.00196771	Down
O75954	TSN9_HUMAN	Tetraspanin-9 OS=Homo sapiens OX=9606 GN=TSPAN9 PE=1 SV=1	-3.17607	0.00197756	Down
Q6XZF7	DNMBP_HUMAN	Dynamin-binding protein OS=Homo sapiens OX=9606 GN=DNMBP PE=1 SV=1	-1.23463	0.00200646	Down
P20591	MX1_HUMAN	Interferon-induced GTP-binding protein Mx1 OS=Homo sapiens OX=9606 GN=MX1 PE=1 SV=4	-3.49225	0.00208646	Down
Q9NZM1	MYOF_HUMAN	Myoferlin OS=Homo sapiens OX=9606 GN=MYOF PE=1 SV=1	-1.51427	0.00211393	Down
Q9P258	RCC2_HUMAN	Protein RCC2 OS=Homo sapiens OX=9606 GN=RCC2 PE=1 SV=2	-0.787967	0.00213727	Down
O14965	AURKA_HUMAN	Aurora kinase A OS=Homo sapiens OX=9606 GN=AURKA PE=1 SV=2	-3.35797	0.00224817	Down
P30530	UFO_HUMAN	Tyrosine-protein kinase receptor UFO OS=Homo sapiens OX=9606 GN=AXL PE=1 SV=4	-2.70857	0.00240193	Down
Q86UU1	PHLB1_HUMAN	Pleckstrin homology-like domain family B member 1 OS=Homo sapiens OX=9606 GN=PHLDB1 PE=1 SV=1	-2.25695	0.00240641	Down
Q05932	FOLC_HUMAN	Folylpolyglutamate synthase mitochondrial OS=Homo sapiens OX=9606 GN=FPGS PE=1 SV=3	-1.85601	0.00242572	Down
O43823	AKAP8_HUMAN	A-kinase anchor protein 8 OS=Homo sapiens OX=9606 GN=AKAP8 PE=1 SV=1	-2.08226	0.0024559	Down
P18084	ITB5_HUMAN	Integrin beta-5 OS=Homo sapiens OX=9606 GN=ITGB5 PE=1 SV=1	-1.89734	0.00245839	Down
Q14204	DYHC1_HUMAN	Cytoplasmic dynein 1 heavy chain 1 OS=Homo sapiens OX=9606 GN=DYNC1H1 PE=1 SV=5	-0.316533	0.00260609	Down
Q460N5	PAR14_HUMAN	Protein mono-ADP-ribosyltransferase PARP14 OS=Homo sapiens OX=9606 GN=PARP14 PE=1 SV=3	-1.71103	0.00262482	Down
Q99735	MGST2_HUMAN	Microsomal glutathione S-transferase 2 OS=Homo sapiens OX=9606 GN=MGST2 PE=1 SV=1	-1.01557	0.00271138	Down
O96028	NSD2_HUMAN	Histone-lysine N-methyltransferase NSD2 OS=Homo sapiens OX=9606 GN=NSD2 PE=1 SV=1	-2.1573	0.00276809	Down
P51692	STA5B_HUMAN	Signal transducer and activator of transcription 5B OS=Homo sapiens OX=9606 GN=STAT5B PE=1 SV=2	-2.18318	0.00279847	Down
P39060	COIA1_HUMAN	Collagen alpha-1(XVIII) chain OS=Homo sapiens OX=9606 GN=COL18A1 PE=1 SV=5	-1.24814	0.00283485	Down
P11166	GTR1_HUMAN	Solute carrier family 2 facilitated glucose transporter member 1 OS=Homo sapiens OX=9606 GN=SLC2A1 PE=1 SV=2	-1.06283	0.00286801	Down
Q9UNF1	MAGD2_HUMAN	Melanoma-associated antigen D2 OS=Homo sapiens OX=9606 GN=MAGED2 PE=1 SV=2	-1.22527	0.00287177	Down
Q03519	TAP2_HUMAN	Antigen peptide transporter 2 OS=Homo sapiens OX=9606 GN=TAP2 PE=1 SV=1	-0.8847	0.00310606	Down
Q15036	SNX17_HUMAN	Sorting nexin-17 OS=Homo sapiens OX=9606 GN=SNX17 PE=1 SV=1	-1.45337	0.00311853	Down
Q92974	ARHG2_HUMAN	Rho guanine nucleotide exchange factor 2 OS=Homo sapiens OX=9606 GN=ARHGEF2 PE=1 SV=4	-0.645567	0.00323638	Down
P55010	IF5_HUMAN	Eukaryotic translation initiation factor 5 OS=Homo sapiens OX=9606 GN=EIF5 PE=1 SV=2	-0.542867	0.00330476	Down
P23921	RIR1_HUMAN	Ribonucleoside-diphosphate reductase large subunit OS=Homo sapiens OX=9606 GN=RRM1 PE=1 SV=1	-1.15083	0.00332897	Down
O95983	MBD3_HUMAN	Methyl-CpG-binding domain protein 3 OS=Homo sapiens OX=9606 GN=MBD3 PE=1 SV=1	-1.39023	0.00351415	Down
Q9H223	EHD4_HUMAN	EH domain-containing protein 4 OS=Homo sapiens OX=9606 GN=EHD4 PE=1 SV=1	-0.402267	0.00355566	Down
Q93034	CUL5_HUMAN	Cullin-5 OS=Homo sapiens OX=9606 GN=CUL5 PE=1 SV=4	-0.617	0.00369012	Down
P50454	SERPH_HUMAN	Serpin H1 OS=Homo sapiens OX=9606 GN=SERPINH1 PE=1 SV=2	-1.01653	0.00393378	Down
Q86TX2	ACOT1_HUMAN	Acyl-coenzyme A thioesterase 1 OS=Homo sapiens OX=9606 GN=ACOT1 PE=1 SV=1	-1.83027	0.00395704	Down
P60059	SC61G_HUMAN	Protein transport protein Sec61 subunit gamma OS=Homo sapiens OX=9606 GN=SEC61G PE=1 SV=1	-0.7245	0.00402059	Down
Q96T23	RSF1_HUMAN	Remodeling and spacing factor 1 OS=Homo sapiens OX=9606 GN=RSF1 PE=1 SV=2	-2.08379	0.00408329	Down
Q00341	VIGLN_HUMAN	Vigilin OS=Homo sapiens OX=9606 GN=HDLBP PE=1 SV=2	-1.00377	0.00415078	Down
Q9Y625	GPC6_HUMAN	Glypican-6 OS=Homo sapiens OX=9606 GN=GPC6 PE=1 SV=1	-2.08225	0.00417936	Down
Q9NVM1	EVA1B_HUMAN	Protein eva-1 homolog B OS=Homo sapiens OX=9606 GN=EVA1B PE=1 SV=1	-3.51123	0.00425246	Down
Q14123	PDE1C_HUMAN	Calcium/calmodulin-dependent 3' 5'-cyclic nucleotide phosphodiesterase 1C OS=Homo sapiens OX=9606 GN=PDE1C PE=1 SV=1	-1.11703	0.00435402	Down
Q14694	UBP10_HUMAN	Ubiquitin carboxyl-terminal hydrolase 10 OS=Homo sapiens OX=9606 GN=USP10 PE=1 SV=2	-0.9311	0.00444775	Down
Q9Y223	GLCNE_HUMAN	Bifunctional UDP-N-acetylglucosamine 2-epimerase/N-acetylmannosamine kinase OS=Homo sapiens OX=9606 GN=GNE PE=1 SV=1	-0.914967	0.00459198	Down
Q13330	MTA1_HUMAN	Metastasis-associated protein MTA1 OS=Homo sapiens OX=9606 GN=MTA1 PE=1 SV=2	-1.70513	0.00467326	Down
O95249	GOSR1_HUMAN	Golgi SNAP receptor complex member 1 OS=Homo sapiens OX=9606 GN=GOSR1 PE=1 SV=1	-1.68037	0.00468123	Down
Q9UDW1	QCR9_HUMAN	Cytochrome b-c1 complex subunit 9 OS=Homo sapiens OX=9606 GN=UQCR10 PE=1 SV=3	-1.3801	0.00470652	Down
Q9Y490	TLN1_HUMAN	Talin-1 OS=Homo sapiens OX=9606 GN=TLN1 PE=1 SV=3	-0.5101	0.00472607	Down
Q8TEA8	DTD1_HUMAN	D-aminoacyl-tRNA deacylase 1 OS=Homo sapiens OX=9606 GN=DTD1 PE=1 SV=2	-0.528733	0.0047917	Down
Q14008	CKAP5_HUMAN	Cytoskeleton-associated protein 5 OS=Homo sapiens OX=9606 GN=CKAP5 PE=1 SV=3	-0.639333	0.00493867	Down
Q9BX40	LS14B_HUMAN	Protein LSM14 homolog B OS=Homo sapiens OX=9606 GN=LSM14B PE=1 SV=1	-1.3017	0.00512248	Down
P16157	ANK1_HUMAN	Ankyrin-1 OS=Homo sapiens OX=9606 GN=ANK1 PE=1 SV=3	-1.99649	0.00520883	Down
O60333	KIF1B_HUMAN	Kinesin-like protein KIF1B OS=Homo sapiens OX=9606 GN=KIF1B PE=1 SV=5	-1.99993	0.00522384	Down
P68104	EF1A1_HUMAN	Elongation factor 1-alpha 1 OS=Homo sapiens OX=9606 GN=EEF1A1 PE=1 SV=1	-0.272567	0.00523492	Down
Q14185	DOCK1_HUMAN	Dedicator of cytokinesis protein 1 OS=Homo sapiens OX=9606 GN=DOCK1 PE=1 SV=2	-1.61512	0.00560622	Down
P16383	GCFC2_HUMAN	GC-rich sequence DNA-binding factor 2 OS=Homo sapiens OX=9606 GN=GCFC2 PE=1 SV=2	-2.08982	0.00569285	Down
Q14249	NUCG_HUMAN	Endonuclease G mitochondrial OS=Homo sapiens OX=9606 GN=ENDOG PE=1 SV=4	-2.03622	0.00576368	Down
Q9H583	HEAT1_HUMAN	HEAT repeat-containing protein 1 OS=Homo sapiens OX=9606 GN=HEATR1 PE=1 SV=3	-0.4862	0.00602865	Down
Q8WX92	NELFB_HUMAN	Negative elongation factor B OS=Homo sapiens OX=9606 GN=NELFB PE=1 SV=1	-0.7153	0.00615503	Down
Q09666	AHNK_HUMAN	Neuroblast differentiation-associated protein AHNAK OS=Homo sapiens OX=9606 GN=AHNAK PE=1 SV=2	-0.564833	0.00630841	Down
Q9NVI1	FANCI_HUMAN	Fanconi anemia group I protein OS=Homo sapiens OX=9606 GN=FANCI PE=1 SV=4	-3.56431	0.00633592	Down
P29317	EPHA2_HUMAN	Ephrin type-A receptor 2 OS=Homo sapiens OX=9606 GN=EPHA2 PE=1 SV=2	-1.4702	0.00640059	Down
Q9NQ55	SSF1_HUMAN	Suppressor of SWI4 1 homolog OS=Homo sapiens OX=9606 GN=PPAN PE=2 SV=1	-1.81453	0.00654064	Down
Q92888	ARHG1_HUMAN	Rho guanine nucleotide exchange factor 1 OS=Homo sapiens OX=9606 GN=ARHGEF1 PE=1 SV=2	-0.777533	0.00671769	Down
Q9Y6Y0	NS1BP_HUMAN	Influenza virus NS1A-binding protein OS=Homo sapiens OX=9606 GN=IVNS1ABP PE=1 SV=3	-2.1021	0.00688938	Down
P53794	SC5A3_HUMAN	Sodium/myo-inositol cotransporter OS=Homo sapiens OX=9606 GN=SLC5A3 PE=1 SV=2	-1.54832	0.00690367	Down
Q86XI2	CNDG2_HUMAN	Condensin-2 complex subunit G2 OS=Homo sapiens OX=9606 GN=NCAPG2 PE=1 SV=1	-2.10977	0.00692692	Down
P78347	GTF2I_HUMAN	General transcription factor II-I OS=Homo sapiens OX=9606 GN=GTF2I PE=1 SV=2	-2.47967	0.00703121	Down
Q9HC07	TM165_HUMAN	Transmembrane protein 165 OS=Homo sapiens OX=9606 GN=TMEM165 PE=1 SV=1	-0.840867	0.00710052	Down
Q14393	GAS6_HUMAN	Growth arrest-specific protein 6 OS=Homo sapiens OX=9606 GN=GAS6 PE=1 SV=3	-2.50422	0.00717167	Down
Q92626	PXDN_HUMAN	Peroxidasin homolog OS=Homo sapiens OX=9606 GN=PXDN PE=1 SV=2	-0.8349	0.00742096	Down
Q8WXF7	ATLA1_HUMAN	Atlastin-1 OS=Homo sapiens OX=9606 GN=ATL1 PE=1 SV=1	-1.23884	0.00747309	Down
P56270	MAZ_HUMAN	Myc-associated zinc finger protein OS=Homo sapiens OX=9606 GN=MAZ PE=1 SV=1	-1.73276	0.00759539	Down
Q9H0H5	RGAP1_HUMAN	Rac GTPase-activating protein 1 OS=Homo sapiens OX=9606 GN=RACGAP1 PE=1 SV=1	-3.03285	0.00760151	Down
O95239	KIF4A_HUMAN	Chromosome-associated kinesin KIF4A OS=Homo sapiens OX=9606 GN=KIF4A PE=1 SV=3	-2.33747	0.00760729	Down
Q14CX7	NAA25_HUMAN	N-alpha-acetyltransferase 25 NatB auxiliary subunit OS=Homo sapiens OX=9606 GN=NAA25 PE=1 SV=1	-1.1158	0.00770442	Down
O15439	MRP4_HUMAN	Multidrug resistance-associated protein 4 OS=Homo sapiens OX=9606 GN=ABCC4 PE=1 SV=3	-0.8149	0.00782889	Down
Q96KB5	TOPK_HUMAN	Lymphokine-activated killer T-cell-originated protein kinase OS=Homo sapiens OX=9606 GN=PBK PE=1 SV=3	-2.0632	0.00786303	Down
Q9NX05	F120C_HUMAN	Constitutive coactivator of PPAR-gamma-like protein 2 OS=Homo sapiens OX=9606 GN=FAM120C PE=1 SV=3	-0.493067	0.00806789	Down
P49790	NU153_HUMAN	Nuclear pore complex protein Nup153 OS=Homo sapiens OX=9606 GN=NUP153 PE=1 SV=2	-1.0035	0.00811783	Down
Q8N3F8	MILK1_HUMAN	MICAL-like protein 1 OS=Homo sapiens OX=9606 GN=MICALL1 PE=1 SV=2	-1.87638	0.00827142	Down
P30740	ILEU_HUMAN	Leukocyte elastase inhibitor OS=Homo sapiens OX=9606 GN=SERPINB1 PE=1 SV=1	-0.361467	0.00830501	Down
P28340	DPOD1_HUMAN	DNA polymerase delta catalytic subunit OS=Homo sapiens OX=9606 GN=POLD1 PE=1 SV=2	-0.564867	0.0084384	Down
P62191	PRS4_HUMAN	26S proteasome regulatory subunit 4 OS=Homo sapiens OX=9606 GN=PSMC1 PE=1 SV=1	-0.4147	0.00880785	Down
Q8IY67	RAVR1_HUMAN	Ribonucleoprotein PTB-binding 1 OS=Homo sapiens OX=9606 GN=RAVER1 PE=1 SV=1	-2.23862	0.00905628	Down
Q13257	MD2L1_HUMAN	Mitotic spindle assembly checkpoint protein MAD2A OS=Homo sapiens OX=9606 GN=MAD2L1 PE=1 SV=1	-1.11297	0.00911549	Down
Q9UBW8	CSN7A_HUMAN	COP9 signalosome complex subunit 7a OS=Homo sapiens OX=9606 GN=COPS7A PE=1 SV=1	-0.366033	0.00919729	Down
Q13501	SQSTM_HUMAN	Sequestosome-1 OS=Homo sapiens OX=9606 GN=SQSTM1 PE=1 SV=1	-1.0987	0.00924272	Down
P32780	TF2H1_HUMAN	General transcription factor IIH subunit 1 OS=Homo sapiens OX=9606 GN=GTF2H1 PE=1 SV=1	-0.65525	0.00931859	Down
Q8N3C0	ASCC3_HUMAN	Activating signal cointegrator 1 complex subunit 3 OS=Homo sapiens OX=9606 GN=ASCC3 PE=1 SV=3	-0.4031	0.00962498	Down
Q86W50	MET16_HUMAN	RNA N6-adenosine-methyltransferase METTL16 OS=Homo sapiens OX=9606 GN=METTL16 PE=1 SV=2	-1.7557	0.00967765	Down
P46013	KI67_HUMAN	Proliferation marker protein Ki-67 OS=Homo sapiens OX=9606 GN=MKI67 PE=1 SV=2	-1.78713	0.00978138	Down
Q9Y666	S12A7_HUMAN	Solute carrier family 12 member 7 OS=Homo sapiens OX=9606 GN=SLC12A7 PE=1 SV=3	-2.1239	0.00983762	Down
Q7L576	CYFP1_HUMAN	Cytoplasmic FMR1-interacting protein 1 OS=Homo sapiens OX=9606 GN=CYFIP1 PE=1 SV=1	-0.702933	0.0099049	Down
Q99442	SEC62_HUMAN	Translocation protein SEC62 OS=Homo sapiens OX=9606 GN=SEC62 PE=1 SV=1	-2.13754	0.00994443	Down
P17858	PFKAL_HUMAN	ATP-dependent 6-phosphofructokinase liver type OS=Homo sapiens OX=9606 GN=PFKL PE=1 SV=6	-0.5357	0.00995291	Down
P61619	S61A1_HUMAN	Protein transport protein Sec61 subunit alpha isoform 1 OS=Homo sapiens OX=9606 GN=SEC61A1 PE=1 SV=2	-0.519233	0.00996024	Down
Q9NWX6	THG1_HUMAN	Probable tRNA(His) guanylyltransferase OS=Homo sapiens OX=9606 GN=THG1L PE=1 SV=2	-0.1726	0.00998045	Down
Q7Z4S6	KI21A_HUMAN	Kinesin-like protein KIF21A OS=Homo sapiens OX=9606 GN=KIF21A PE=1 SV=2	-1.34343	0.010054	Down
Q9NX62	IMPA3_HUMAN	Golgi-resident adenosine 3' 5'-bisphosphate 3'-phosphatase OS=Homo sapiens OX=9606 GN=IMPAD1 PE=1 SV=1	-2.93945	0.0101426	Down
Q92797	SYMPK_HUMAN	Symplekin OS=Homo sapiens OX=9606 GN=SYMPK PE=1 SV=2	-0.843333	0.0106167	Down
Q5VV42	CDKAL_HUMAN	Threonylcarbamoyladenosine tRNA methylthiotransferase OS=Homo sapiens OX=9606 GN=CDKAL1 PE=1 SV=1	-0.9728	0.0107949	Down
Q9BW19	KIFC1_HUMAN	Kinesin-like protein KIFC1 OS=Homo sapiens OX=9606 GN=KIFC1 PE=1 SV=2	-4.37688	0.010827	Down
Q96GM8	TOE1_HUMAN	Target of EGR1 protein 1 OS=Homo sapiens OX=9606 GN=TOE1 PE=1 SV=1	-1.17526	0.0109375	Down
Q05519	SRS11_HUMAN	Serine/arginine-rich splicing factor 11 OS=Homo sapiens OX=9606 GN=SRSF11 PE=1 SV=1	-0.4029	0.0109522	Down
Q96J02	ITCH_HUMAN	E3 ubiquitin-protein ligase Itchy homolog OS=Homo sapiens OX=9606 GN=ITCH PE=1 SV=2	-0.763433	0.011051	Down
Q03468	ERCC6_HUMAN	DNA excision repair protein ERCC-6 OS=Homo sapiens OX=9606 GN=ERCC6 PE=1 SV=1	-0.850757	0.0110984	Down
Q9UGR2	Z3H7B_HUMAN	Zinc finger CCCH domain-containing protein 7B OS=Homo sapiens OX=9606 GN=ZC3H7B PE=1 SV=2	-0.582033	0.011153	Down
O15360	FANCA_HUMAN	Fanconi anemia group A protein OS=Homo sapiens OX=9606 GN=FANCA PE=1 SV=2	-1.21427	0.0111545	Down
Q6ZRP7	QSOX2_HUMAN	Sulfhydryl oxidase 2 OS=Homo sapiens OX=9606 GN=QSOX2 PE=1 SV=3	-1.53627	0.0111581	Down
Q8IX12	CCAR1_HUMAN	Cell division cycle and apoptosis regulator protein 1 OS=Homo sapiens OX=9606 GN=CCAR1 PE=1 SV=2	-0.6634	0.011238	Down
Q14254	FLOT2_HUMAN	Flotillin-2 OS=Homo sapiens OX=9606 GN=FLOT2 PE=1 SV=2	-1.18573	0.0112564	Down
Q9ULL1	PKHG1_HUMAN	Pleckstrin homology domain-containing family G member 1 OS=Homo sapiens OX=9606 GN=PLEKHG1 PE=1 SV=2	-2.25429	0.0113188	Down
P27708	PYR1_HUMAN	CAD protein OS=Homo sapiens OX=9606 GN=CAD PE=1 SV=3	-0.381767	0.0113606	Down
P14635	CCNB1_HUMAN	G2/mitotic-specific cyclin-B1 OS=Homo sapiens OX=9606 GN=CCNB1 PE=1 SV=1	-2.71329	0.0114235	Down
Q9UNQ2	DIM1_HUMAN	Probable dimethyladenosine transferase OS=Homo sapiens OX=9606 GN=DIMT1 PE=1 SV=1	-1.32381	0.0115069	Down
Q6ZUT6	CCD9B_HUMAN	Coiled-coil domain-containing protein 9B OS=Homo sapiens OX=9606 GN=CCDC9B PE=1 SV=1	-1.69723	0.0115122	Down
Q9HD33	RM47_HUMAN	39S ribosomal protein L47 mitochondrial OS=Homo sapiens OX=9606 GN=MRPL47 PE=1 SV=2	-0.874067	0.011534	Down
Q8IW35	CEP97_HUMAN	Centrosomal protein of 97 kDa OS=Homo sapiens OX=9606 GN=CEP97 PE=1 SV=1	-0.438167	0.011659	Down
Q96L91	EP400_HUMAN	E1A-binding protein p400 OS=Homo sapiens OX=9606 GN=EP400 PE=1 SV=4	-2.0331	0.0117788	Down
Q92542	NICA_HUMAN	Nicastrin OS=Homo sapiens OX=9606 GN=NCSTN PE=1 SV=2	-1.39766	0.0117904	Down
Q86UW9	DTX2_HUMAN	Probable E3 ubiquitin-protein ligase DTX2 OS=Homo sapiens OX=9606 GN=DTX2 PE=1 SV=3	-1.30539	0.0119443	Down
O00571	DDX3X_HUMAN	ATP-dependent RNA helicase DDX3X OS=Homo sapiens OX=9606 GN=DDX3X PE=1 SV=3	-0.420333	0.0121417	Down
Q07960	RHG01_HUMAN	Rho GTPase-activating protein 1 OS=Homo sapiens OX=9606 GN=ARHGAP1 PE=1 SV=1	-0.6872	0.0124512	Down
O14744	ANM5_HUMAN	Protein arginine N-methyltransferase 5 OS=Homo sapiens OX=9606 GN=PRMT5 PE=1 SV=4	-0.2326	0.0125658	Down
O15321	TM9S1_HUMAN	Transmembrane 9 superfamily member 1 OS=Homo sapiens OX=9606 GN=TM9SF1 PE=2 SV=2	-2.18578	0.0125771	Down
Q96RQ3	MCCA_HUMAN	Methylcrotonoyl-CoA carboxylase subunit alpha mitochondrial OS=Homo sapiens OX=9606 GN=MCCC1 PE=1 SV=3	-0.765867	0.012728	Down
Q9ULI3	HEG1_HUMAN	Protein HEG homolog 1 OS=Homo sapiens OX=9606 GN=HEG1 PE=1 SV=3	-2.22762	0.0128629	Down
Q15645	PCH2_HUMAN	Pachytene checkpoint protein 2 homolog OS=Homo sapiens OX=9606 GN=TRIP13 PE=1 SV=2	-0.9654	0.0129891	Down
Q9NXH9	TRM1_HUMAN	tRNA (guanine(26)-N(2))-dimethyltransferase OS=Homo sapiens OX=9606 GN=TRMT1 PE=1 SV=1	-1.15788	0.013374	Down
O00443	P3C2A_HUMAN	Phosphatidylinositol 4-phosphate 3-kinase C2 domain-containing subunit alpha OS=Homo sapiens OX=9606 GN=PIK3C2A PE=1 SV=2	-0.687267	0.0137832	Down
Q96G23	CERS2_HUMAN	Ceramide synthase 2 OS=Homo sapiens OX=9606 GN=CERS2 PE=1 SV=1	-1.35177	0.0139098	Down
O95793	STAU1_HUMAN	Double-stranded RNA-binding protein Staufen homolog 1 OS=Homo sapiens OX=9606 GN=STAU1 PE=1 SV=2	-0.506367	0.0139939	Down
O43824	GTPB6_HUMAN	Putative GTP-binding protein 6 OS=Homo sapiens OX=9606 GN=GTPBP6 PE=2 SV=4	-1.26144	0.0141244	Down
Q86XL3	ANKL2_HUMAN	Ankyrin repeat and LEM domain-containing protein 2 OS=Homo sapiens OX=9606 GN=ANKLE2 PE=1 SV=4	-0.788517	0.0141739	Down
Q9Y5G0	PCDGH_HUMAN	Protocadherin gamma-B5 OS=Homo sapiens OX=9606 GN=PCDHGB5 PE=2 SV=1	-2.29173	0.0141961	Down
P26640	SYVC_HUMAN	Valine--tRNA ligase OS=Homo sapiens OX=9606 GN=VARS1 PE=1 SV=4	-0.212467	0.0143107	Down
Q93100	KPBB_HUMAN	Phosphorylase b kinase regulatory subunit beta OS=Homo sapiens OX=9606 GN=PHKB PE=1 SV=3	-2.11803	0.014479	Down
Q10570	CPSF1_HUMAN	Cleavage and polyadenylation specificity factor subunit 1 OS=Homo sapiens OX=9606 GN=CPSF1 PE=1 SV=2	-0.5217	0.0145382	Down
O14497	ARI1A_HUMAN	AT-rich interactive domain-containing protein 1A OS=Homo sapiens OX=9606 GN=ARID1A PE=1 SV=3	-1.31431	0.0147092	Down
O15121	DEGS1_HUMAN	Sphingolipid delta(4)-desaturase DES1 OS=Homo sapiens OX=9606 GN=DEGS1 PE=1 SV=1	-0.171667	0.0148553	Down
Q2TAL8	QRIC1_HUMAN	Glutamine-rich protein 1 OS=Homo sapiens OX=9606 GN=QRICH1 PE=1 SV=1	-0.787633	0.0148607	Down
Q8NB46	ANR52_HUMAN	Serine/threonine-protein phosphatase 6 regulatory ankyrin repeat subunit C OS=Homo sapiens OX=9606 GN=ANKRD52 PE=1 SV=3	-3.18356	0.0148936	Down
Q9NS86	LANC2_HUMAN	LanC-like protein 2 OS=Homo sapiens OX=9606 GN=LANCL2 PE=1 SV=1	-1.98137	0.0150231	Down
Q96EX3	WDR34_HUMAN	WD repeat-containing protein 34 OS=Homo sapiens OX=9606 GN=WDR34 PE=1 SV=2	-2.76927	0.0150702	Down
Q04446	GLGB_HUMAN	1 4-alpha-glucan-branching enzyme OS=Homo sapiens OX=9606 GN=GBE1 PE=1 SV=3	-0.691367	0.0152044	Down
Q9Y6W5	WASF2_HUMAN	Wiskott-Aldrich syndrome protein family member 2 OS=Homo sapiens OX=9606 GN=WASF2 PE=1 SV=3	-1.03286	0.0152574	Down
Q9Y2W2	WBP11_HUMAN	WW domain-binding protein 11 OS=Homo sapiens OX=9606 GN=WBP11 PE=1 SV=1	-1.00323	0.0152619	Down
O75937	DNJC8_HUMAN	DnaJ homolog subfamily C member 8 OS=Homo sapiens OX=9606 GN=DNAJC8 PE=1 SV=2	-0.4544	0.0154028	Down
O75691	UTP20_HUMAN	Small subunit processome component 20 homolog OS=Homo sapiens OX=9606 GN=UTP20 PE=1 SV=3	-1.06767	0.0154092	Down
P62081	RS7_HUMAN	40S ribosomal protein S7 OS=Homo sapiens OX=9606 GN=RPS7 PE=1 SV=1	-0.424067	0.0155078	Down
P49916	DNLI3_HUMAN	DNA ligase 3 OS=Homo sapiens OX=9606 GN=LIG3 PE=1 SV=2	-1.60036	0.0155722	Down
Q13362	2A5G_HUMAN	Serine/threonine-protein phosphatase 2A 56 kDa regulatory subunit gamma isoform OS=Homo sapiens OX=9606 GN=PPP2R5C PE=1 SV=3	-1.22387	0.015643	Down
Q96LD4	TRI47_HUMAN	E3 ubiquitin-protein ligase TRIM47 OS=Homo sapiens OX=9606 GN=TRIM47 PE=1 SV=2	-1.13672	0.0156686	Down
P31350	RIR2_HUMAN	Ribonucleoside-diphosphate reductase subunit M2 OS=Homo sapiens OX=9606 GN=RRM2 PE=1 SV=1	-2.73547	0.0157094	Down
P00533	EGFR_HUMAN	Epidermal growth factor receptor OS=Homo sapiens OX=9606 GN=EGFR PE=1 SV=2	-0.976967	0.0157134	Down
P31689	DNJA1_HUMAN	DnaJ homolog subfamily A member 1 OS=Homo sapiens OX=9606 GN=DNAJA1 PE=1 SV=2	-0.663433	0.0157138	Down
Q8N884	CGAS_HUMAN	Cyclic GMP-AMP synthase OS=Homo sapiens OX=9606 GN=CGAS PE=1 SV=2	-1.89509	0.0158045	Down
O14757	CHK1_HUMAN	Serine/threonine-protein kinase Chk1 OS=Homo sapiens OX=9606 GN=CHEK1 PE=1 SV=2	-0.924483	0.0158088	Down
O95071	UBR5_HUMAN	E3 ubiquitin-protein ligase UBR5 OS=Homo sapiens OX=9606 GN=UBR5 PE=1 SV=2	-1.07763	0.0163719	Down
P12109	CO6A1_HUMAN	Collagen alpha-1(VI) chain OS=Homo sapiens OX=9606 GN=COL6A1 PE=1 SV=3	-2.39807	0.0164327	Down
Q15149	PLEC_HUMAN	Plectin OS=Homo sapiens OX=9606 GN=PLEC PE=1 SV=3	-0.7	0.0164494	Down
Q8WVP7	LMBR1_HUMAN	Limb region 1 protein homolog OS=Homo sapiens OX=9606 GN=LMBR1 PE=1 SV=1	-0.957083	0.0164957	Down
Q9Y4B4	ARIP4_HUMAN	Helicase ARIP4 OS=Homo sapiens OX=9606 GN=RAD54L2 PE=1 SV=4	-1.47925	0.0165592	Down
P51946	CCNH_HUMAN	Cyclin-H OS=Homo sapiens OX=9606 GN=CCNH PE=1 SV=1	-0.71754	0.0169777	Down
A6NI47	POTEM_HUMAN	Putative POTE ankyrin domain family member M OS=Homo sapiens OX=9606 GN=POTEM PE=3 SV=2	-1.6004	0.0170145	Down
P09132	SRP19_HUMAN	Signal recognition particle 19 kDa protein OS=Homo sapiens OX=9606 GN=SRP19 PE=1 SV=3	-0.720133	0.0172024	Down
Q9BXS6	NUSAP_HUMAN	Nucleolar and spindle-associated protein 1 OS=Homo sapiens OX=9606 GN=NUSAP1 PE=1 SV=1	-2.87259	0.0173412	Down
Q9H6S0	YTDC2_HUMAN	3'-5' RNA helicase YTHDC2 OS=Homo sapiens OX=9606 GN=YTHDC2 PE=1 SV=2	-1.28871	0.0174237	Down
Q5T440	CAF17_HUMAN	Putative transferase CAF17 mitochondrial OS=Homo sapiens OX=9606 GN=IBA57 PE=1 SV=1	-1.62265	0.017521	Down
Q9UPN4	CP131_HUMAN	Centrosomal protein of 131 kDa OS=Homo sapiens OX=9606 GN=CEP131 PE=1 SV=3	-0.97264	0.0177853	Down
Q99567	NUP88_HUMAN	Nuclear pore complex protein Nup88 OS=Homo sapiens OX=9606 GN=NUP88 PE=1 SV=2	-0.801133	0.0180576	Down
Q14974	IMB1_HUMAN	Importin subunit beta-1 OS=Homo sapiens OX=9606 GN=KPNB1 PE=1 SV=2	-0.618533	0.0182642	Down
Q9BWU0	NADAP_HUMAN	Kanadaptin OS=Homo sapiens OX=9606 GN=SLC4A1AP PE=1 SV=1	-0.910247	0.0183358	Down
Q9NUW8	TYDP1_HUMAN	Tyrosyl-DNA phosphodiesterase 1 OS=Homo sapiens OX=9606 GN=TDP1 PE=1 SV=2	-1.1128	0.0184965	Down
Q8N684	CPSF7_HUMAN	Cleavage and polyadenylation specificity factor subunit 7 OS=Homo sapiens OX=9606 GN=CPSF7 PE=1 SV=1	-0.768167	0.0192961	Down
Q86Y07	VRK2_HUMAN	Serine/threonine-protein kinase VRK2 OS=Homo sapiens OX=9606 GN=VRK2 PE=1 SV=3	-1.56369	0.0195975	Down
Q15800	MSMO1_HUMAN	Methylsterol monooxygenase 1 OS=Homo sapiens OX=9606 GN=MSMO1 PE=1 SV=1	-0.808533	0.0196589	Down
P30419	NMT1_HUMAN	Glycylpeptide N-tetradecanoyltransferase 1 OS=Homo sapiens OX=9606 GN=NMT1 PE=1 SV=2	-0.658567	0.0198235	Down
O94964	SOGA1_HUMAN	Protein SOGA1 OS=Homo sapiens OX=9606 GN=SOGA1 PE=1 SV=2	-1.70894	0.019829	Down
O15357	SHIP2_HUMAN	Phosphatidylinositol 3 4 5-trisphosphate 5-phosphatase 2 OS=Homo sapiens OX=9606 GN=INPPL1 PE=1 SV=2	-1.6838	0.0198609	Down
P16144	ITB4_HUMAN	Integrin beta-4 OS=Homo sapiens OX=9606 GN=ITGB4 PE=1 SV=5	-1.61263	0.0198976	Down
Q9UHI6	DDX20_HUMAN	Probable ATP-dependent RNA helicase DDX20 OS=Homo sapiens OX=9606 GN=DDX20 PE=1 SV=2	-1.49237	0.0199356	Down
Q2NKX8	ERC6L_HUMAN	DNA excision repair protein ERCC-6-like OS=Homo sapiens OX=9606 GN=ERCC6L PE=1 SV=1	-1.51951	0.020102	Down
Q9BVG4	PBDC1_HUMAN	Protein PBDC1 OS=Homo sapiens OX=9606 GN=PBDC1 PE=1 SV=1	-0.910767	0.0201224	Down
P51674	GPM6A_HUMAN	Neuronal membrane glycoprotein M6-a OS=Homo sapiens OX=9606 GN=GPM6A PE=1 SV=2	-2.49319	0.0202274	Down
Q08AD1	CAMP2_HUMAN	Calmodulin-regulated spectrin-associated protein 2 OS=Homo sapiens OX=9606 GN=CAMSAP2 PE=1 SV=3	-0.447933	0.0203451	Down
P20936	RASA1_HUMAN	Ras GTPase-activating protein 1 OS=Homo sapiens OX=9606 GN=RASA1 PE=1 SV=1	-0.7321	0.0204113	Down
Q9NXE4	NSMA3_HUMAN	Sphingomyelin phosphodiesterase 4 OS=Homo sapiens OX=9606 GN=SMPD4 PE=1 SV=3	-1.08917	0.0205041	Down
Q8TCG1	CIP2A_HUMAN	Protein CIP2A OS=Homo sapiens OX=9606 GN=CIP2A PE=1 SV=2	-1.2095	0.0205859	Down
O75354	ENTP6_HUMAN	Ectonucleoside triphosphate diphosphohydrolase 6 OS=Homo sapiens OX=9606 GN=ENTPD6 PE=1 SV=3	-1.46286	0.0206462	Down
Q9BY44	EIF2A_HUMAN	Eukaryotic translation initiation factor 2A OS=Homo sapiens OX=9606 GN=EIF2A PE=1 SV=3	-0.291733	0.0206557	Down
Q5EB52	MEST_HUMAN	Mesoderm-specific transcript homolog protein OS=Homo sapiens OX=9606 GN=MEST PE=1 SV=2	-1.17893	0.0207171	Down
Q9UBU8	MO4L1_HUMAN	Mortality factor 4-like protein 1 OS=Homo sapiens OX=9606 GN=MORF4L1 PE=1 SV=2	-1.82922	0.0207377	Down
P28906	CD34_HUMAN	Hematopoietic progenitor cell antigen CD34 OS=Homo sapiens OX=9606 GN=CD34 PE=1 SV=2	-1.0921	0.0208214	Down
Q07817	B2CL1_HUMAN	Bcl-2-like protein 1 OS=Homo sapiens OX=9606 GN=BCL2L1 PE=1 SV=1	-1.28883	0.0208891	Down
Q93074	MED12_HUMAN	Mediator of RNA polymerase II transcription subunit 12 OS=Homo sapiens OX=9606 GN=MED12 PE=1 SV=4	-2.0643	0.0209488	Down
Q9Y3C8	UFC1_HUMAN	Ubiquitin-fold modifier-conjugating enzyme 1 OS=Homo sapiens OX=9606 GN=UFC1 PE=1 SV=3	-1.4452	0.0209503	Down
Q9Y312	AAR2_HUMAN	Protein AAR2 homolog OS=Homo sapiens OX=9606 GN=AAR2 PE=1 SV=2	-1.2504	0.0210204	Down
Q92754	AP2C_HUMAN	Transcription factor AP-2 gamma OS=Homo sapiens OX=9606 GN=TFAP2C PE=1 SV=1	-1.89459	0.0211685	Down
P23469	PTPRE_HUMAN	Receptor-type tyrosine-protein phosphatase epsilon OS=Homo sapiens OX=9606 GN=PTPRE PE=1 SV=1	-2.55811	0.0213609	Down
P04083	ANXA1_HUMAN	Annexin A1 OS=Homo sapiens OX=9606 GN=ANXA1 PE=1 SV=2	-0.186433	0.0214417	Down
Q9UPN9	TRI33_HUMAN	E3 ubiquitin-protein ligase TRIM33 OS=Homo sapiens OX=9606 GN=TRIM33 PE=1 SV=3	-0.569267	0.0214501	Down
Q96AA3	RFT1_HUMAN	Protein RFT1 homolog OS=Homo sapiens OX=9606 GN=RFT1 PE=1 SV=1	-0.992773	0.0214541	Down
Q9NQ29	LUC7L_HUMAN	Putative RNA-binding protein Luc7-like 1 OS=Homo sapiens OX=9606 GN=LUC7L PE=1 SV=1	-0.679633	0.0215318	Down
Q9NZB2	F120A_HUMAN	Constitutive coactivator of PPAR-gamma-like protein 1 OS=Homo sapiens OX=9606 GN=FAM120A PE=1 SV=2	-0.856633	0.021862	Down
Q7Z3K3	POGZ_HUMAN	Pogo transposable element with ZNF domain OS=Homo sapiens OX=9606 GN=POGZ PE=1 SV=2	-1.41273	0.0220414	Down
O15294	OGT1_HUMAN	UDP-N-acetylglucosamine--peptide N-acetylglucosaminyltransferase 110 kDa subunit OS=Homo sapiens OX=9606 GN=OGT PE=1 SV=3	-0.4734	0.0224523	Down
Q29RF7	PDS5A_HUMAN	Sister chromatid cohesion protein PDS5 homolog A OS=Homo sapiens OX=9606 GN=PDS5A PE=1 SV=1	-1.02887	0.0227243	Down
Q15070	OXA1L_HUMAN	Mitochondrial inner membrane protein OXA1L OS=Homo sapiens OX=9606 GN=OXA1L PE=1 SV=3	-1.06203	0.0230234	Down
Q9H0W8	SMG9_HUMAN	Protein SMG9 OS=Homo sapiens OX=9606 GN=SMG9 PE=1 SV=1	-1.75082	0.0232375	Down
Q14683	SMC1A_HUMAN	Structural maintenance of chromosomes protein 1A OS=Homo sapiens OX=9606 GN=SMC1A PE=1 SV=2	-0.505467	0.023404	Down
O43314	VIP2_HUMAN	Inositol hexakisphosphate and diphosphoinositol-pentakisphosphate kinase 2 OS=Homo sapiens OX=9606 GN=PPIP5K2 PE=1 SV=3	-0.76602	0.0235212	Down
Q14152	EIF3A_HUMAN	Eukaryotic translation initiation factor 3 subunit A OS=Homo sapiens OX=9606 GN=EIF3A PE=1 SV=1	-0.388967	0.0235673	Down
Q9HD45	TM9S3_HUMAN	Transmembrane 9 superfamily member 3 OS=Homo sapiens OX=9606 GN=TM9SF3 PE=1 SV=2	-0.5879	0.0243181	Down
P26583	HMGB2_HUMAN	High mobility group protein B2 OS=Homo sapiens OX=9606 GN=HMGB2 PE=1 SV=2	-0.475233	0.0245788	Down
Q96SY0	INT14_HUMAN	Integrator complex subunit 14 OS=Homo sapiens OX=9606 GN=INTS14 PE=1 SV=2	-0.889607	0.0246161	Down
P51532	SMCA4_HUMAN	Transcription activator BRG1 OS=Homo sapiens OX=9606 GN=SMARCA4 PE=1 SV=2	-1.51277	0.0248136	Down
Q01804	OTUD4_HUMAN	OTU domain-containing protein 4 OS=Homo sapiens OX=9606 GN=OTUD4 PE=1 SV=4	-1.04402	0.0249977	Down
Q9UJX3	APC7_HUMAN	Anaphase-promoting complex subunit 7 OS=Homo sapiens OX=9606 GN=ANAPC7 PE=1 SV=4	-0.968067	0.0250132	Down
P25205	MCM3_HUMAN	DNA replication licensing factor MCM3 OS=Homo sapiens OX=9606 GN=MCM3 PE=1 SV=3	-0.417267	0.0254302	Down
Q6ZNB6	NFXL1_HUMAN	NF-X1-type zinc finger protein NFXL1 OS=Homo sapiens OX=9606 GN=NFXL1 PE=1 SV=2	-0.993793	0.0257519	Down
Q15003	CND2_HUMAN	Condensin complex subunit 2 OS=Homo sapiens OX=9606 GN=NCAPH PE=1 SV=3	-1.75763	0.0257905	Down
Q9ULT8	HECD1_HUMAN	E3 ubiquitin-protein ligase HECTD1 OS=Homo sapiens OX=9606 GN=HECTD1 PE=1 SV=3	-1.1597	0.0259872	Down
Q8NBP0	TTC13_HUMAN	Tetratricopeptide repeat protein 13 OS=Homo sapiens OX=9606 GN=TTC13 PE=2 SV=3	-1.38051	0.0260934	Down
Q6VMQ6	MCAF1_HUMAN	Activating transcription factor 7-interacting protein 1 OS=Homo sapiens OX=9606 GN=ATF7IP PE=1 SV=3	-0.55775	0.0263481	Down
Q9NRW3	ABC3C_HUMAN	DNA dC->dU-editing enzyme APOBEC-3C OS=Homo sapiens OX=9606 GN=APOBEC3C PE=1 SV=2	-0.861067	0.0264125	Down
Q6NW34	NEPRO_HUMAN	Nucleolus and neural progenitor protein OS=Homo sapiens OX=9606 GN=NEPRO PE=1 SV=3	-2.0501	0.0264326	Down
Q15345	LRC41_HUMAN	Leucine-rich repeat-containing protein 41 OS=Homo sapiens OX=9606 GN=LRRC41 PE=1 SV=3	-1.0607	0.0266373	Down
Q9H900	ZWILC_HUMAN	Protein zwilch homolog OS=Homo sapiens OX=9606 GN=ZWILCH PE=1 SV=2	-1.41672	0.0266434	Down
P78344	IF4G2_HUMAN	Eukaryotic translation initiation factor 4 gamma 2 OS=Homo sapiens OX=9606 GN=EIF4G2 PE=1 SV=1	-0.799	0.026851	Down
Q9HCG8	CWC22_HUMAN	Pre-mRNA-splicing factor CWC22 homolog OS=Homo sapiens OX=9606 GN=CWC22 PE=1 SV=3	-0.5601	0.0268695	Down
Q16531	DDB1_HUMAN	DNA damage-binding protein 1 OS=Homo sapiens OX=9606 GN=DDB1 PE=1 SV=1	-0.371533	0.027011	Down
P07384	CAN1_HUMAN	Calpain-1 catalytic subunit OS=Homo sapiens OX=9606 GN=CAPN1 PE=1 SV=1	-0.547667	0.0272508	Down
Q9Y262	EIF3L_HUMAN	Eukaryotic translation initiation factor 3 subunit L OS=Homo sapiens OX=9606 GN=EIF3L PE=1 SV=1	-0.408267	0.027477	Down
Q9UG63	ABCF2_HUMAN	ATP-binding cassette sub-family F member 2 OS=Homo sapiens OX=9606 GN=ABCF2 PE=1 SV=2	-0.968433	0.0278606	Down
Q14157	UBP2L_HUMAN	Ubiquitin-associated protein 2-like OS=Homo sapiens OX=9606 GN=UBAP2L PE=1 SV=2	-0.864767	0.0280272	Down
Q2NL82	TSR1_HUMAN	Pre-rRNA-processing protein TSR1 homolog OS=Homo sapiens OX=9606 GN=TSR1 PE=1 SV=1	-0.769133	0.0280899	Down
Q9NP66	HM20A_HUMAN	High mobility group protein 20A OS=Homo sapiens OX=9606 GN=HMG20A PE=1 SV=1	-1.26073	0.0285989	Down
Q8WWM7	ATX2L_HUMAN	Ataxin-2-like protein OS=Homo sapiens OX=9606 GN=ATXN2L PE=1 SV=2	-0.754333	0.028622	Down
Q9NSI2	F207A_HUMAN	Protein FAM207A OS=Homo sapiens OX=9606 GN=FAM207A PE=1 SV=2	-1.76134	0.0286306	Down
P17655	CAN2_HUMAN	Calpain-2 catalytic subunit OS=Homo sapiens OX=9606 GN=CAPN2 PE=1 SV=6	-0.503567	0.0288284	Down
P50748	KNTC1_HUMAN	Kinetochore-associated protein 1 OS=Homo sapiens OX=9606 GN=KNTC1 PE=1 SV=1	-0.84457	0.0288942	Down
Q5K4L6	S27A3_HUMAN	Solute carrier family 27 member 3 OS=Homo sapiens OX=9606 GN=SLC27A3 PE=1 SV=4	-1.57587	0.029255	Down
Q15046	SYK_HUMAN	Lysine--tRNA ligase OS=Homo sapiens OX=9606 GN=KARS1 PE=1 SV=3	-0.487733	0.0292961	Down
P26358	DNMT1_HUMAN	DNA (cytosine-5)-methyltransferase 1 OS=Homo sapiens OX=9606 GN=DNMT1 PE=1 SV=2	-0.8972	0.0294775	Down
P68431	H31_HUMAN	Histone H3.1 OS=Homo sapiens OX=9606 GN=H3C1 PE=1 SV=2	-4.29799	0.0295563	Down
Q86U86	PB1_HUMAN	Protein polybromo-1 OS=Homo sapiens OX=9606 GN=PBRM1 PE=1 SV=1	-2.07813	0.0301502	Down
Q6NZI2	CAVN1_HUMAN	Caveolae-associated protein 1 OS=Homo sapiens OX=9606 GN=CAVIN1 PE=1 SV=1	-0.9705	0.0304117	Down
Q96T88	UHRF1_HUMAN	E3 ubiquitin-protein ligase UHRF1 OS=Homo sapiens OX=9606 GN=UHRF1 PE=1 SV=1	-2.20566	0.0306232	Down
Q6P2Q9	PRP8_HUMAN	Pre-mRNA-processing-splicing factor 8 OS=Homo sapiens OX=9606 GN=PRPF8 PE=1 SV=2	-0.576667	0.0307206	Down
P41226	UBA7_HUMAN	Ubiquitin-like modifier-activating enzyme 7 OS=Homo sapiens OX=9606 GN=UBA7 PE=1 SV=2	-1.65697	0.0308056	Down
Q9Y4P3	TBL2_HUMAN	Transducin beta-like protein 2 OS=Homo sapiens OX=9606 GN=TBL2 PE=1 SV=1	-0.600133	0.0312212	Down
Q16513	PKN2_HUMAN	Serine/threonine-protein kinase N2 OS=Homo sapiens OX=9606 GN=PKN2 PE=1 SV=1	-0.7145	0.031335	Down
P09429	HMGB1_HUMAN	High mobility group protein B1 OS=Homo sapiens OX=9606 GN=HMGB1 PE=1 SV=3	-0.383633	0.0313574	Down
Q02338	BDH_HUMAN	D-beta-hydroxybutyrate dehydrogenase mitochondrial OS=Homo sapiens OX=9606 GN=BDH1 PE=1 SV=3	-0.927767	0.031582	Down
Q96AE7	TTC17_HUMAN	Tetratricopeptide repeat protein 17 OS=Homo sapiens OX=9606 GN=TTC17 PE=1 SV=1	-1.29566	0.0316424	Down
Q6IN85	P4R3A_HUMAN	Serine/threonine-protein phosphatase 4 regulatory subunit 3A OS=Homo sapiens OX=9606 GN=PPP4R3A PE=1 SV=1	-0.989367	0.0318105	Down
Q8N201	INT1_HUMAN	Integrator complex subunit 1 OS=Homo sapiens OX=9606 GN=INTS1 PE=1 SV=2	-1.25153	0.0320812	Down
P46199	IF2M_HUMAN	Translation initiation factor IF-2 mitochondrial OS=Homo sapiens OX=9606 GN=MTIF2 PE=1 SV=2	-0.826933	0.0321041	Down
P10589	COT1_HUMAN	COUP transcription factor 1 OS=Homo sapiens OX=9606 GN=NR2F1 PE=1 SV=1	-2.0511	0.032384	Down
Q03518	TAP1_HUMAN	Antigen peptide transporter 1 OS=Homo sapiens OX=9606 GN=TAP1 PE=1 SV=2	-0.852767	0.0324482	Down
P12107	COBA1_HUMAN	Collagen alpha-1(XI) chain OS=Homo sapiens OX=9606 GN=COL11A1 PE=1 SV=4	-0.989	0.0325297	Down
Q96GD4	AURKB_HUMAN	Aurora kinase B OS=Homo sapiens OX=9606 GN=AURKB PE=1 SV=3	-0.893567	0.0328307	Down
Q3YEC7	RABL6_HUMAN	Rab-like protein 6 OS=Homo sapiens OX=9606 GN=RABL6 PE=1 SV=2	-0.9067	0.0330529	Down
P46977	STT3A_HUMAN	Dolichyl-diphosphooligosaccharide--protein glycosyltransferase subunit STT3A OS=Homo sapiens OX=9606 GN=STT3A PE=1 SV=2	-0.567867	0.0331413	Down
P63167	DYL1_HUMAN	Dynein light chain 1 cytoplasmic OS=Homo sapiens OX=9606 GN=DYNLL1 PE=1 SV=1	-0.508333	0.0332422	Down
Q6ZRS2	SRCAP_HUMAN	Helicase SRCAP OS=Homo sapiens OX=9606 GN=SRCAP PE=1 SV=3	-1.99589	0.0333611	Down
Q8TDD1	DDX54_HUMAN	ATP-dependent RNA helicase DDX54 OS=Homo sapiens OX=9606 GN=DDX54 PE=1 SV=2	-1.06703	0.0334326	Down
Q7Z3U7	MON2_HUMAN	Protein MON2 homolog OS=Homo sapiens OX=9606 GN=MON2 PE=1 SV=3	-0.4314	0.0334665	Down
P33981	TTK_HUMAN	Dual specificity protein kinase TTK OS=Homo sapiens OX=9606 GN=TTK PE=1 SV=2	-1.09197	0.0335073	Down
Q86V81	THOC4_HUMAN	THO complex subunit 4 OS=Homo sapiens OX=9606 GN=ALYREF PE=1 SV=3	-0.9542	0.0336287	Down
Q14839	CHD4_HUMAN	Chromodomain-helicase-DNA-binding protein 4 OS=Homo sapiens OX=9606 GN=CHD4 PE=1 SV=2	-0.984967	0.0337272	Down
Q8TAQ2	SMRC2_HUMAN	SWI/SNF complex subunit SMARCC2 OS=Homo sapiens OX=9606 GN=SMARCC2 PE=1 SV=1	-0.750867	0.0339328	Down
P55060	XPO2_HUMAN	Exportin-2 OS=Homo sapiens OX=9606 GN=CSE1L PE=1 SV=3	-0.477567	0.0342239	Down
Q9H9B1	EHMT1_HUMAN	Histone-lysine N-methyltransferase EHMT1 OS=Homo sapiens OX=9606 GN=EHMT1 PE=1 SV=4	-1.62862	0.0342949	Down
Q86U42	PABP2_HUMAN	Polyadenylate-binding protein 2 OS=Homo sapiens OX=9606 GN=PABPN1 PE=1 SV=3	-1.1218	0.0343384	Down
Q709F0	ACD11_HUMAN	Acyl-CoA dehydrogenase family member 11 OS=Homo sapiens OX=9606 GN=ACAD11 PE=1 SV=3	-0.78942	0.0343479	Down
Q9UJX2	CDC23_HUMAN	Cell division cycle protein 23 homolog OS=Homo sapiens OX=9606 GN=CDC23 PE=1 SV=3	-0.6966	0.0344707	Down
Q9UJV9	DDX41_HUMAN	Probable ATP-dependent RNA helicase DDX41 OS=Homo sapiens OX=9606 GN=DDX41 PE=1 SV=2	-0.997233	0.0345677	Down
Q06210	GFPT1_HUMAN	Glutamine--fructose-6-phosphate aminotransferase [isomerizing] 1 OS=Homo sapiens OX=9606 GN=GFPT1 PE=1 SV=3	-0.4508	0.0345955	Down
Q8WUA2	PPIL4_HUMAN	Peptidyl-prolyl cis-trans isomerase-like 4 OS=Homo sapiens OX=9606 GN=PPIL4 PE=1 SV=1	-1.32483	0.0348265	Down
P30260	CDC27_HUMAN	Cell division cycle protein 27 homolog OS=Homo sapiens OX=9606 GN=CDC27 PE=1 SV=2	-0.6942	0.0353647	Down
P53814	SMTN_HUMAN	Smoothelin OS=Homo sapiens OX=9606 GN=SMTN PE=1 SV=7	-1.69364	0.0354266	Down
Q13112	CAF1B_HUMAN	Chromatin assembly factor 1 subunit B OS=Homo sapiens OX=9606 GN=CHAF1B PE=1 SV=1	-1.51247	0.0356706	Down
Q92609	TBCD5_HUMAN	TBC1 domain family member 5 OS=Homo sapiens OX=9606 GN=TBC1D5 PE=1 SV=1	-0.4214	0.0361726	Down
Q8IUF8	RIOX2_HUMAN	Ribosomal oxygenase 2 OS=Homo sapiens OX=9606 GN=RIOX2 PE=1 SV=1	-1.96935	0.0363295	Down
Q6PJG2	MDEAS_HUMAN	Mitotic deacetylase-associated SANT domain protein OS=Homo sapiens OX=9606 GN=MIDEAS PE=1 SV=2	-1.36806	0.0363346	Down
Q9Y3B7	RM11_HUMAN	39S ribosomal protein L11 mitochondrial OS=Homo sapiens OX=9606 GN=MRPL11 PE=1 SV=1	-0.587767	0.036425	Down
Q16850	CP51A_HUMAN	Lanosterol 14-alpha demethylase OS=Homo sapiens OX=9606 GN=CYP51A1 PE=1 SV=3	-0.6587	0.0364636	Down
Q9Y6K5	OAS3_HUMAN	2'-5'-oligoadenylate synthase 3 OS=Homo sapiens OX=9606 GN=OAS3 PE=1 SV=3	-0.746633	0.0365174	Down
O15533	TPSN_HUMAN	Tapasin OS=Homo sapiens OX=9606 GN=TAPBP PE=1 SV=1	-0.5526	0.0365864	Down
P51531	SMCA2_HUMAN	Probable global transcription activator SNF2L2 OS=Homo sapiens OX=9606 GN=SMARCA2 PE=1 SV=2	-1.3906	0.0367426	Down
P42345	MTOR_HUMAN	Serine/threonine-protein kinase mTOR OS=Homo sapiens OX=9606 GN=MTOR PE=1 SV=1	-0.7122	0.0371133	Down
Q9H479	FN3K_HUMAN	Fructosamine-3-kinase OS=Homo sapiens OX=9606 GN=FN3K PE=1 SV=1	-1.71044	0.037115	Down
Q13563	PKD2_HUMAN	Polycystin-2 OS=Homo sapiens OX=9606 GN=PKD2 PE=1 SV=3	-0.708123	0.0373861	Down
Q9NR30	DDX21_HUMAN	Nucleolar RNA helicase 2 OS=Homo sapiens OX=9606 GN=DDX21 PE=1 SV=5	-1.5607	0.0378573	Down
P27701	CD82_HUMAN	CD82 antigen OS=Homo sapiens OX=9606 GN=CD82 PE=1 SV=1	-1.86621	0.0378966	Down
Q8IUR7	ARMC8_HUMAN	Armadillo repeat-containing protein 8 OS=Homo sapiens OX=9606 GN=ARMC8 PE=1 SV=2	-2.22751	0.0379402	Down
Q15223	NECT1_HUMAN	Nectin-1 OS=Homo sapiens OX=9606 GN=NECTIN1 PE=1 SV=3	-1.58904	0.0381953	Down
O14656	TOR1A_HUMAN	Torsin-1A OS=Homo sapiens OX=9606 GN=TOR1A PE=1 SV=1	-0.6936	0.038205	Down
Q9UK58	CCNL1_HUMAN	Cyclin-L1 OS=Homo sapiens OX=9606 GN=CCNL1 PE=1 SV=1	-1.51445	0.0383133	Down
O95363	SYFM_HUMAN	Phenylalanine--tRNA ligase mitochondrial OS=Homo sapiens OX=9606 GN=FARS2 PE=1 SV=1	-0.64118	0.0386928	Down
Q92621	NU205_HUMAN	Nuclear pore complex protein Nup205 OS=Homo sapiens OX=9606 GN=NUP205 PE=1 SV=3	-0.751	0.0391408	Down
Q12765	SCRN1_HUMAN	Secernin-1 OS=Homo sapiens OX=9606 GN=SCRN1 PE=1 SV=2	-0.725867	0.0393161	Down
P42166	LAP2A_HUMAN	Lamina-associated polypeptide 2 isoform alpha OS=Homo sapiens OX=9606 GN=TMPO PE=1 SV=2	-1.12893	0.0395203	Down
Q8N6H7	ARFG2_HUMAN	ADP-ribosylation factor GTPase-activating protein 2 OS=Homo sapiens OX=9606 GN=ARFGAP2 PE=1 SV=1	-2.65193	0.0395203	Down
P17844	DDX5_HUMAN	Probable ATP-dependent RNA helicase DDX5 OS=Homo sapiens OX=9606 GN=DDX5 PE=1 SV=1	-0.679933	0.0396725	Down
Q9Y4A5	TRRAP_HUMAN	Transformation/transcription domain-associated protein OS=Homo sapiens OX=9606 GN=TRRAP PE=1 SV=3	-1.34637	0.0400129	Down
Q9BY77	PDIP3_HUMAN	Polymerase delta-interacting protein 3 OS=Homo sapiens OX=9606 GN=POLDIP3 PE=1 SV=2	-0.871567	0.0401245	Down
P62841	RS15_HUMAN	40S ribosomal protein S15 OS=Homo sapiens OX=9606 GN=RPS15 PE=1 SV=2	-0.6326	0.0401255	Down
Q8IYB5	SMAP1_HUMAN	Stromal membrane-associated protein 1 OS=Homo sapiens OX=9606 GN=SMAP1 PE=1 SV=2	-0.690567	0.0401347	Down
Q9H974	QTRT2_HUMAN	Queuine tRNA-ribosyltransferase accessory subunit 2 OS=Homo sapiens OX=9606 GN=QTRT2 PE=1 SV=1	-0.947293	0.0403265	Down
O75431	MTX2_HUMAN	Metaxin-2 OS=Homo sapiens OX=9606 GN=MTX2 PE=1 SV=1	-0.423933	0.0403906	Down
P46100	ATRX_HUMAN	Transcriptional regulator ATRX OS=Homo sapiens OX=9606 GN=ATRX PE=1 SV=5	-0.9089	0.0404073	Down
Q9UI14	PRAF1_HUMAN	Prenylated Rab acceptor protein 1 OS=Homo sapiens OX=9606 GN=RABAC1 PE=1 SV=1	-1.44899	0.0407052	Down
P51965	UB2E1_HUMAN	Ubiquitin-conjugating enzyme E2 E1 OS=Homo sapiens OX=9606 GN=UBE2E1 PE=1 SV=1	-1.60372	0.040708	Down
Q9P0M6	H2AW_HUMAN	Core histone macro-H2A.2 OS=Homo sapiens OX=9606 GN=MACROH2A2 PE=1 SV=3	-2.05609	0.0407981	Down
Q13595	TRA2A_HUMAN	Transformer-2 protein homolog alpha OS=Homo sapiens OX=9606 GN=TRA2A PE=1 SV=1	-0.7095	0.0408573	Down
O94854	K0754_HUMAN	Uncharacterized protein KIAA0754 OS=Homo sapiens OX=9606 GN=KIAA0754 PE=2 SV=4	-2.89009	0.0410062	Down
Q9Y448	SKAP_HUMAN	Small kinetochore-associated protein OS=Homo sapiens OX=9606 GN=KNSTRN PE=1 SV=2	-1.45611	0.0410875	Down
Q9NSV4	DIAP3_HUMAN	Protein diaphanous homolog 3 OS=Homo sapiens OX=9606 GN=DIAPH3 PE=1 SV=4	-2.47324	0.041917	Down
P67809	YBOX1_HUMAN	Y-box-binding protein 1 OS=Homo sapiens OX=9606 GN=YBX1 PE=1 SV=3	-0.6246	0.042157	Down
P42695	CNDD3_HUMAN	Condensin-2 complex subunit D3 OS=Homo sapiens OX=9606 GN=NCAPD3 PE=1 SV=2	-2.05246	0.0422066	Down
P55061	BI1_HUMAN	Bax inhibitor 1 OS=Homo sapiens OX=9606 GN=TMBIM6 PE=1 SV=2	-0.6524	0.0423731	Down
P41240	CSK_HUMAN	Tyrosine-protein kinase CSK OS=Homo sapiens OX=9606 GN=CSK PE=1 SV=1	-0.393467	0.0424551	Down
Q9NP84	TNR12_HUMAN	Tumor necrosis factor receptor superfamily member 12A OS=Homo sapiens OX=9606 GN=TNFRSF12A PE=1 SV=1	-2.0106	0.04246	Down
Q86XP3	DDX42_HUMAN	ATP-dependent RNA helicase DDX42 OS=Homo sapiens OX=9606 GN=DDX42 PE=1 SV=1	-0.601867	0.0427868	Down
Q8N5I4	DHRSX_HUMAN	Dehydrogenase/reductase SDR family member on chromosome X OS=Homo sapiens OX=9606 GN=DHRSX PE=1 SV=2	-1.79923	0.0428914	Down
P51617	IRAK1_HUMAN	Interleukin-1 receptor-associated kinase 1 OS=Homo sapiens OX=9606 GN=IRAK1 PE=1 SV=2	-0.8883	0.0430239	Down
Q8IUE6	H2A2B_HUMAN	Histone H2A type 2-B OS=Homo sapiens OX=9606 GN=H2AC21 PE=1 SV=3	-0.995567	0.0432315	Down
P41214	EIF2D_HUMAN	Eukaryotic translation initiation factor 2D OS=Homo sapiens OX=9606 GN=EIF2D PE=1 SV=3	-1.48513	0.0433241	Down
Q13310	PABP4_HUMAN	Polyadenylate-binding protein 4 OS=Homo sapiens OX=9606 GN=PABPC4 PE=1 SV=1	-0.598833	0.0440585	Down
Q96PD2	DCBD2_HUMAN	Discoidin CUB and LCCL domain-containing protein 2 OS=Homo sapiens OX=9606 GN=DCBLD2 PE=1 SV=1	-0.760467	0.044152	Down
P31749	AKT1_HUMAN	RAC-alpha serine/threonine-protein kinase OS=Homo sapiens OX=9606 GN=AKT1 PE=1 SV=2	-0.272467	0.0442466	Down
P01130	LDLR_HUMAN	Low-density lipoprotein receptor OS=Homo sapiens OX=9606 GN=LDLR PE=1 SV=1	-1.43567	0.0447456	Down
Q15020	SART3_HUMAN	Squamous cell carcinoma antigen recognized by T-cells 3 OS=Homo sapiens OX=9606 GN=SART3 PE=1 SV=1	-0.5999	0.0456741	Down
Q587I9	SFT2C_HUMAN	Vesicle transport protein SFT2C OS=Homo sapiens OX=9606 GN=SFT2D3 PE=2 SV=1	-1.88538	0.045752	Down
Q96CW5	GCP3_HUMAN	Gamma-tubulin complex component 3 OS=Homo sapiens OX=9606 GN=TUBGCP3 PE=1 SV=2	-1.18353	0.0458195	Down
Q9UGP8	SEC63_HUMAN	Translocation protein SEC63 homolog OS=Homo sapiens OX=9606 GN=SEC63 PE=1 SV=2	-0.657433	0.0459833	Down
P42167	LAP2B_HUMAN	Lamina-associated polypeptide 2 isoforms beta/gamma OS=Homo sapiens OX=9606 GN=TMPO PE=1 SV=2	-0.925633	0.0460479	Down
Q03426	KIME_HUMAN	Mevalonate kinase OS=Homo sapiens OX=9606 GN=MVK PE=1 SV=1	-0.373133	0.0461413	Down
Q6P996	PDXD1_HUMAN	Pyridoxal-dependent decarboxylase domain-containing protein 1 OS=Homo sapiens OX=9606 GN=PDXDC1 PE=1 SV=2	-1.20083	0.04622	Down
O95479	G6PE_HUMAN	GDH/6PGL endoplasmic bifunctional protein OS=Homo sapiens OX=9606 GN=H6PD PE=1 SV=2	-1.17575	0.0462285	Down
O60462	NRP2_HUMAN	Neuropilin-2 OS=Homo sapiens OX=9606 GN=NRP2 PE=1 SV=3	-0.6899	0.0462807	Down
Q99615	DNJC7_HUMAN	DnaJ homolog subfamily C member 7 OS=Homo sapiens OX=9606 GN=DNAJC7 PE=1 SV=2	-0.876933	0.0465565	Down
Q9ULE3	DEN2A_HUMAN	DENN domain-containing protein 2A OS=Homo sapiens OX=9606 GN=DENND2A PE=1 SV=4	-2.08569	0.0470078	Down
Q9BTV4	TMM43_HUMAN	Transmembrane protein 43 OS=Homo sapiens OX=9606 GN=TMEM43 PE=1 SV=1	-0.728733	0.0471726	Down
P62241	RS8_HUMAN	40S ribosomal protein S8 OS=Homo sapiens OX=9606 GN=RPS8 PE=1 SV=2	-0.417833	0.0472999	Down
Q8N1G4	LRC47_HUMAN	Leucine-rich repeat-containing protein 47 OS=Homo sapiens OX=9606 GN=LRRC47 PE=1 SV=1	-0.517533	0.0473042	Down
P42336	PK3CA_HUMAN	Phosphatidylinositol 4 5-bisphosphate 3-kinase catalytic subunit alpha isoform OS=Homo sapiens OX=9606 GN=PIK3CA PE=1 SV=2	-1.28306	0.0474144	Down
P26038	MOES_HUMAN	Moesin OS=Homo sapiens OX=9606 GN=MSN PE=1 SV=3	-0.664267	0.0476925	Down
Q86YS6	RAB43_HUMAN	Ras-related protein Rab-43 OS=Homo sapiens OX=9606 GN=RAB43 PE=1 SV=1	-1.52836	0.0478476	Down
Q68CQ7	GL8D1_HUMAN	Glycosyltransferase 8 domain-containing protein 1 OS=Homo sapiens OX=9606 GN=GLT8D1 PE=1 SV=2	-1.2539	0.0483025	Down
O43242	PSMD3_HUMAN	26S proteasome non-ATPase regulatory subunit 3 OS=Homo sapiens OX=9606 GN=PSMD3 PE=1 SV=2	-0.406733	0.0488169	Down
O76094	SRP72_HUMAN	Signal recognition particle subunit SRP72 OS=Homo sapiens OX=9606 GN=SRP72 PE=1 SV=3	-0.441067	0.0489846	Down
Q16763	UBE2S_HUMAN	Ubiquitin-conjugating enzyme E2 S OS=Homo sapiens OX=9606 GN=UBE2S PE=1 SV=2	-1.22876	0.049058	Down
O00186	STXB3_HUMAN	Syntaxin-binding protein 3 OS=Homo sapiens OX=9606 GN=STXBP3 PE=1 SV=2	-0.920333	0.0495599	Down
P19793	RXRA_HUMAN	Retinoic acid receptor RXR-alpha OS=Homo sapiens OX=9606 GN=RXRA PE=1 SV=1	-2.08603	0.0496318	Down
Q8IWT6	LRC8A_HUMAN	Volume-regulated anion channel subunit LRRC8A OS=Homo sapiens OX=9606 GN=LRRC8A PE=1 SV=1	-0.7869	0.0497416	Down
O43615	TIM44_HUMAN	Mitochondrial import inner membrane translocase subunit TIM44 OS=Homo sapiens OX=9606 GN=TIMM44 PE=1 SV=2	-0.598267	0.0498712	Down
P00750	TPA_HUMAN	Tissue-type plasminogen activator OS=Homo sapiens OX=9606 GN=PLAT PE=1 SV=1	1.25366	5.18955e-06	Up
Q02487	DSC2_HUMAN	Desmocollin-2 OS=Homo sapiens OX=9606 GN=DSC2 PE=1 SV=1	2.47823	0.00012987	Up
P51805	PLXA3_HUMAN	Plexin-A3 OS=Homo sapiens OX=9606 GN=PLXNA3 PE=1 SV=2	0.866333	0.000149768	Up
Q99574	NEUS_HUMAN	Neuroserpin OS=Homo sapiens OX=9606 GN=SERPINI1 PE=1 SV=1	4.96441	0.000152781	Up
P47712	PA24A_HUMAN	Cytosolic phospholipase A2 OS=Homo sapiens OX=9606 GN=PLA2G4A PE=1 SV=2	2.91769	0.000205121	Up
P36543	VATE1_HUMAN	V-type proton ATPase subunit E 1 OS=Homo sapiens OX=9606 GN=ATP6V1E1 PE=1 SV=1	1.64133	0.000248182	Up
Q93050	VPP1_HUMAN	V-type proton ATPase 116 kDa subunit a isoform 1 OS=Homo sapiens OX=9606 GN=ATP6V0A1 PE=1 SV=3	1.44683	0.000285529	Up
O95166	GBRAP_HUMAN	Gamma-aminobutyric acid receptor-associated protein OS=Homo sapiens OX=9606 GN=GABARAP PE=1 SV=1	0.660123	0.000417994	Up
P54652	HSP72_HUMAN	Heat shock-related 70 kDa protein 2 OS=Homo sapiens OX=9606 GN=HSPA2 PE=1 SV=1	3.71159	0.000497199	Up
P21283	VATC1_HUMAN	V-type proton ATPase subunit C 1 OS=Homo sapiens OX=9606 GN=ATP6V1C1 PE=1 SV=4	0.7781	0.000578629	Up
P30281	CCND3_HUMAN	G1/S-specific cyclin-D3 OS=Homo sapiens OX=9606 GN=CCND3 PE=1 SV=2	1.57476	0.000824879	Up
P38606	VATA_HUMAN	V-type proton ATPase catalytic subunit A OS=Homo sapiens OX=9606 GN=ATP6V1A PE=1 SV=2	1.1187	0.000870843	Up
P06396	GELS_HUMAN	Gelsolin OS=Homo sapiens OX=9606 GN=GSN PE=1 SV=1	1.33807	0.000999701	Up
P21980	TGM2_HUMAN	Protein-glutamine gamma-glutamyltransferase 2 OS=Homo sapiens OX=9606 GN=TGM2 PE=1 SV=2	2.27798	0.00127482	Up
P47813	IF1AX_HUMAN	Eukaryotic translation initiation factor 1A X-chromosomal OS=Homo sapiens OX=9606 GN=EIF1AX PE=1 SV=2	0.7555	0.00129	Up
Q9Y5B8	NDK7_HUMAN	Nucleoside diphosphate kinase 7 OS=Homo sapiens OX=9606 GN=NME7 PE=1 SV=1	2.17039	0.00133616	Up
P15289	ARSA_HUMAN	Arylsulfatase A OS=Homo sapiens OX=9606 GN=ARSA PE=1 SV=3	0.873303	0.001536	Up
P28676	GRAN_HUMAN	Grancalcin OS=Homo sapiens OX=9606 GN=GCA PE=1 SV=2	2.77244	0.00173412	Up
Q9UKI2	BORG2_HUMAN	Cdc42 effector protein 3 OS=Homo sapiens OX=9606 GN=CDC42EP3 PE=1 SV=1	1.33762	0.00181673	Up
Q7KZF4	SND1_HUMAN	Staphylococcal nuclease domain-containing protein 1 OS=Homo sapiens OX=9606 GN=SND1 PE=1 SV=1	0.622433	0.00195776	Up
O75146	HIP1R_HUMAN	Huntingtin-interacting protein 1-related protein OS=Homo sapiens OX=9606 GN=HIP1R PE=1 SV=2	2.1312	0.00196083	Up
Q9Y570	PPME1_HUMAN	Protein phosphatase methylesterase 1 OS=Homo sapiens OX=9606 GN=PPME1 PE=1 SV=3	1.06603	0.00227851	Up
P38571	LICH_HUMAN	Lysosomal acid lipase/cholesteryl ester hydrolase OS=Homo sapiens OX=9606 GN=LIPA PE=1 SV=2	4.15741	0.00235126	Up
Q15833	STXB2_HUMAN	Syntaxin-binding protein 2 OS=Homo sapiens OX=9606 GN=STXBP2 PE=1 SV=2	0.582087	0.00244579	Up
Q0ZGT2	NEXN_HUMAN	Nexilin OS=Homo sapiens OX=9606 GN=NEXN PE=1 SV=1	1.07505	0.00272873	Up
Q9BYB4	GNB1L_HUMAN	Guanine nucleotide-binding protein subunit beta-like protein 1 OS=Homo sapiens OX=9606 GN=GNB1L PE=1 SV=2	2.56707	0.00291447	Up
Q9Y624	JAM1_HUMAN	Junctional adhesion molecule A OS=Homo sapiens OX=9606 GN=F11R PE=1 SV=1	1.90379	0.00312817	Up
Q9BTU6	P4K2A_HUMAN	Phosphatidylinositol 4-kinase type 2-alpha OS=Homo sapiens OX=9606 GN=PI4K2A PE=1 SV=1	1.54143	0.00321692	Up
P16152	CBR1_HUMAN	Carbonyl reductase [NADPH] 1 OS=Homo sapiens OX=9606 GN=CBR1 PE=1 SV=3	1.14273	0.00352468	Up
P07686	HEXB_HUMAN	Beta-hexosaminidase subunit beta OS=Homo sapiens OX=9606 GN=HEXB PE=1 SV=3	2.1461	0.00366404	Up
Q16555	DPYL2_HUMAN	Dihydropyrimidinase-related protein 2 OS=Homo sapiens OX=9606 GN=DPYSL2 PE=1 SV=1	0.9356	0.00378312	Up
Q96FJ2	DYL2_HUMAN	Dynein light chain 2 cytoplasmic OS=Homo sapiens OX=9606 GN=DYNLL2 PE=1 SV=1	1.40846	0.00411737	Up
Q5BJD5	TM41B_HUMAN	Transmembrane protein 41B OS=Homo sapiens OX=9606 GN=TMEM41B PE=1 SV=1	1.57219	0.00427277	Up
P46734	MP2K3_HUMAN	Dual specificity mitogen-activated protein kinase kinase 3 OS=Homo sapiens OX=9606 GN=MAP2K3 PE=1 SV=2	1.1042	0.00435773	Up
O43252	PAPS1_HUMAN	Bifunctional 3'-phosphoadenosine 5'-phosphosulfate synthase 1 OS=Homo sapiens OX=9606 GN=PAPSS1 PE=1 SV=2	0.713833	0.00445933	Up
Q9H0F7	ARL6_HUMAN	ADP-ribosylation factor-like protein 6 OS=Homo sapiens OX=9606 GN=ARL6 PE=1 SV=1	2.76222	0.0045118	Up
Q9BYG5	PAR6B_HUMAN	Partitioning defective 6 homolog beta OS=Homo sapiens OX=9606 GN=PARD6B PE=1 SV=1	1.23108	0.00467541	Up
P20930	FILA_HUMAN	Filaggrin OS=Homo sapiens OX=9606 GN=FLG PE=1 SV=3	2.48007	0.00472096	Up
Q9NQX7	ITM2C_HUMAN	Integral membrane protein 2C OS=Homo sapiens OX=9606 GN=ITM2C PE=1 SV=1	1.93077	0.00499505	Up
Q8WVY7	UBCP1_HUMAN	Ubiquitin-like domain-containing CTD phosphatase 1 OS=Homo sapiens OX=9606 GN=UBLCP1 PE=1 SV=2	1.24467	0.00500703	Up
P11047	LAMC1_HUMAN	Laminin subunit gamma-1 OS=Homo sapiens OX=9606 GN=LAMC1 PE=1 SV=3	1.29617	0.00542226	Up
P78504	JAG1_HUMAN	Protein jagged-1 OS=Homo sapiens OX=9606 GN=JAG1 PE=1 SV=3	1.55323	0.00555226	Up
O00767	ACOD_HUMAN	Acyl-CoA desaturase OS=Homo sapiens OX=9606 GN=SCD PE=1 SV=2	1.2881	0.00558239	Up
Q9UHG3	PCYOX_HUMAN	Prenylcysteine oxidase 1 OS=Homo sapiens OX=9606 GN=PCYOX1 PE=1 SV=3	1.78003	0.00636356	Up
P06276	CHLE_HUMAN	Cholinesterase OS=Homo sapiens OX=9606 GN=BCHE PE=1 SV=1	1.79263	0.00641283	Up
Q15555	MARE2_HUMAN	Microtubule-associated protein RP/EB family member 2 OS=Homo sapiens OX=9606 GN=MAPRE2 PE=1 SV=1	3.28558	0.00670672	Up
Q14693	LPIN1_HUMAN	Phosphatidate phosphatase LPIN1 OS=Homo sapiens OX=9606 GN=LPIN1 PE=1 SV=2	0.9551	0.00675803	Up
Q15418	KS6A1_HUMAN	Ribosomal protein S6 kinase alpha-1 OS=Homo sapiens OX=9606 GN=RPS6KA1 PE=1 SV=2	1.98771	0.00681569	Up
Q8TB03	CX038_HUMAN	Uncharacterized protein CXorf38 OS=Homo sapiens OX=9606 GN=CXorf38 PE=1 SV=1	1.34663	0.00709333	Up
P41091	IF2G_HUMAN	Eukaryotic translation initiation factor 2 subunit 3 OS=Homo sapiens OX=9606 GN=EIF2S3 PE=1 SV=3	0.128967	0.00714102	Up
Q93008	USP9X_HUMAN	Probable ubiquitin carboxyl-terminal hydrolase FAF-X OS=Homo sapiens OX=9606 GN=USP9X PE=1 SV=3	0.781333	0.00715847	Up
P08138	TNR16_HUMAN	Tumor necrosis factor receptor superfamily member 16 OS=Homo sapiens OX=9606 GN=NGFR PE=1 SV=1	4.35743	0.00734379	Up
Q4VC31	CCD58_HUMAN	Coiled-coil domain-containing protein 58 OS=Homo sapiens OX=9606 GN=CCDC58 PE=1 SV=1	2.08511	0.0074278	Up
Q8N2W9	PIAS4_HUMAN	E3 SUMO-protein ligase PIAS4 OS=Homo sapiens OX=9606 GN=PIAS4 PE=1 SV=1	0.8535	0.00752021	Up
P49427	UB2R1_HUMAN	Ubiquitin-conjugating enzyme E2 R1 OS=Homo sapiens OX=9606 GN=CDC34 PE=1 SV=2	1.5155	0.00760641	Up
P42224	STAT1_HUMAN	Signal transducer and activator of transcription 1-alpha/beta OS=Homo sapiens OX=9606 GN=STAT1 PE=1 SV=2	0.579767	0.00765614	Up
P04350	TBB4A_HUMAN	Tubulin beta-4A chain OS=Homo sapiens OX=9606 GN=TUBB4A PE=1 SV=2	2.02243	0.00769591	Up
Q9H977	WDR54_HUMAN	WD repeat-containing protein 54 OS=Homo sapiens OX=9606 GN=WDR54 PE=1 SV=1	2.02058	0.00770566	Up
P07305	H10_HUMAN	Histone H1.0 OS=Homo sapiens OX=9606 GN=H1-0 PE=1 SV=3	2.4177	0.0077784	Up
Q96CM8	ACSF2_HUMAN	Medium-chain acyl-CoA ligase ACSF2 mitochondrial OS=Homo sapiens OX=9606 GN=ACSF2 PE=1 SV=2	1.4396	0.00794438	Up
P11137	MTAP2_HUMAN	Microtubule-associated protein 2 OS=Homo sapiens OX=9606 GN=MAP2 PE=1 SV=4	1.91808	0.00800811	Up
Q6YN16	HSDL2_HUMAN	Hydroxysteroid dehydrogenase-like protein 2 OS=Homo sapiens OX=9606 GN=HSDL2 PE=1 SV=1	0.7277	0.00831036	Up
Q15642	CIP4_HUMAN	Cdc42-interacting protein 4 OS=Homo sapiens OX=9606 GN=TRIP10 PE=1 SV=3	1.0065	0.00838649	Up
Q96QD8	S38A2_HUMAN	Sodium-coupled neutral amino acid transporter 2 OS=Homo sapiens OX=9606 GN=SLC38A2 PE=1 SV=2	0.9305	0.00850002	Up
Q9UHQ9	NB5R1_HUMAN	NADH-cytochrome b5 reductase 1 OS=Homo sapiens OX=9606 GN=CYB5R1 PE=1 SV=1	0.825	0.00857393	Up
Q00535	CDK5_HUMAN	Cyclin-dependent-like kinase 5 OS=Homo sapiens OX=9606 GN=CDK5 PE=1 SV=3	1.12857	0.00857768	Up
Q96AQ6	PBIP1_HUMAN	Pre-B-cell leukemia transcription factor-interacting protein 1 OS=Homo sapiens OX=9606 GN=PBXIP1 PE=1 SV=1	1.53557	0.00859785	Up
P10301	RRAS_HUMAN	Ras-related protein R-Ras OS=Homo sapiens OX=9606 GN=RRAS PE=1 SV=1	1.8337	0.00865287	Up
O95671	ASML_HUMAN	Probable bifunctional dTTP/UTP pyrophosphatase/methyltransferase protein OS=Homo sapiens OX=9606 GN=ASMTL PE=1 SV=3	3.03004	0.00869201	Up
P29144	TPP2_HUMAN	Tripeptidyl-peptidase 2 OS=Homo sapiens OX=9606 GN=TPP2 PE=1 SV=4	0.512433	0.00959688	Up
P17600	SYN1_HUMAN	Synapsin-1 OS=Homo sapiens OX=9606 GN=SYN1 PE=1 SV=3	2.1979	0.00965228	Up
Q8NAV1	PR38A_HUMAN	Pre-mRNA-splicing factor 38A OS=Homo sapiens OX=9606 GN=PRPF38A PE=1 SV=1	1.09612	0.00966006	Up
P11908	PRPS2_HUMAN	Ribose-phosphate pyrophosphokinase 2 OS=Homo sapiens OX=9606 GN=PRPS2 PE=1 SV=2	1.0339	0.00981522	Up
P05026	AT1B1_HUMAN	Sodium/potassium-transporting ATPase subunit beta-1 OS=Homo sapiens OX=9606 GN=ATP1B1 PE=1 SV=1	0.738233	0.00991288	Up
P11279	LAMP1_HUMAN	Lysosome-associated membrane glycoprotein 1 OS=Homo sapiens OX=9606 GN=LAMP1 PE=1 SV=3	0.912533	0.0099339	Up
P51178	PLCD1_HUMAN	1-phosphatidylinositol 4 5-bisphosphate phosphodiesterase delta-1 OS=Homo sapiens OX=9606 GN=PLCD1 PE=1 SV=2	0.598767	0.0100976	Up
Q86V48	LUZP1_HUMAN	Leucine zipper protein 1 OS=Homo sapiens OX=9606 GN=LUZP1 PE=1 SV=2	0.5884	0.0104846	Up
P36915	GNL1_HUMAN	Guanine nucleotide-binding protein-like 1 OS=Homo sapiens OX=9606 GN=GNL1 PE=1 SV=2	0.900333	0.0106272	Up
P0DMV8	HS71A_HUMAN	Heat shock 70 kDa protein 1A OS=Homo sapiens OX=9606 GN=HSPA1A PE=1 SV=1	0.644567	0.0107852	Up
Q06830	PRDX1_HUMAN	Peroxiredoxin-1 OS=Homo sapiens OX=9606 GN=PRDX1 PE=1 SV=1	1.08103	0.0110923	Up
O00560	SDCB1_HUMAN	Syntenin-1 OS=Homo sapiens OX=9606 GN=SDCBP PE=1 SV=1	2.44633	0.0112026	Up
P0DI82	TPC2B_HUMAN	Trafficking protein particle complex subunit 2B OS=Homo sapiens OX=9606 GN=TRAPPC2B PE=1 SV=1	1.67617	0.0112305	Up
Q9Y3Z3	SAMH1_HUMAN	Deoxynucleoside triphosphate triphosphohydrolase SAMHD1 OS=Homo sapiens OX=9606 GN=SAMHD1 PE=1 SV=2	0.753	0.0112761	Up
P53367	ARFP1_HUMAN	Arfaptin-1 OS=Homo sapiens OX=9606 GN=ARFIP1 PE=1 SV=2	1.75377	0.011429	Up
Q96BY9	SARAF_HUMAN	Store-operated calcium entry-associated regulatory factor OS=Homo sapiens OX=9606 GN=SARAF PE=1 SV=1	2.22522	0.0114744	Up
Q9UI12	VATH_HUMAN	V-type proton ATPase subunit H OS=Homo sapiens OX=9606 GN=ATP6V1H PE=1 SV=1	0.897067	0.0114929	Up
P63096	GNAI1_HUMAN	Guanine nucleotide-binding protein G(i) subunit alpha-1 OS=Homo sapiens OX=9606 GN=GNAI1 PE=1 SV=2	2.58355	0.0119619	Up
P00918	CAH2_HUMAN	Carbonic anhydrase 2 OS=Homo sapiens OX=9606 GN=CA2 PE=1 SV=2	2.90481	0.0120204	Up
Q5VWZ2	LYPL1_HUMAN	Lysophospholipase-like protein 1 OS=Homo sapiens OX=9606 GN=LYPLAL1 PE=1 SV=3	2.90148	0.0120884	Up
Q9NZQ3	SPN90_HUMAN	NCK-interacting protein with SH3 domain OS=Homo sapiens OX=9606 GN=NCKIPSD PE=1 SV=1	0.408033	0.0125994	Up
O15344	TRI18_HUMAN	E3 ubiquitin-protein ligase Midline-1 OS=Homo sapiens OX=9606 GN=MID1 PE=1 SV=1	0.3983	0.0126125	Up
P50150	GBG4_HUMAN	Guanine nucleotide-binding protein G(I)/G(S)/G(O) subunit gamma-4 OS=Homo sapiens OX=9606 GN=GNG4 PE=1 SV=1	2.6107	0.012738	Up
Q9Y2D5	AKAP2_HUMAN	A-kinase anchor protein 2 OS=Homo sapiens OX=9606 GN=AKAP2 PE=1 SV=3	0.840133	0.0127482	Up
P14384	CBPM_HUMAN	Carboxypeptidase M OS=Homo sapiens OX=9606 GN=CPM PE=1 SV=2	1.37061	0.0129208	Up
Q9HA64	KT3K_HUMAN	Ketosamine-3-kinase OS=Homo sapiens OX=9606 GN=FN3KRP PE=1 SV=2	0.7505	0.0129682	Up
Q8NHP8	PLBL2_HUMAN	Putative phospholipase B-like 2 OS=Homo sapiens OX=9606 GN=PLBD2 PE=1 SV=2	1.37807	0.0130359	Up
Q6PL24	TMED8_HUMAN	Protein TMED8 OS=Homo sapiens OX=9606 GN=TMED8 PE=1 SV=1	1.07122	0.0134014	Up
Q9H993	ARMT1_HUMAN	Damage-control phosphatase ARMT1 OS=Homo sapiens OX=9606 GN=ARMT1 PE=1 SV=1	1.11343	0.013432	Up
O60502	OGA_HUMAN	Protein O-GlcNAcase OS=Homo sapiens OX=9606 GN=OGA PE=1 SV=2	0.8005	0.0136308	Up
P36873	PP1G_HUMAN	Serine/threonine-protein phosphatase PP1-gamma catalytic subunit OS=Homo sapiens OX=9606 GN=PPP1CC PE=1 SV=1	0.989013	0.0136628	Up
P10619	PPGB_HUMAN	Lysosomal protective protein OS=Homo sapiens OX=9606 GN=CTSA PE=1 SV=2	1.23797	0.0136994	Up
Q8N6M3	FITM2_HUMAN	Fat storage-inducing transmembrane protein 2 OS=Homo sapiens OX=9606 GN=FITM2 PE=1 SV=1	1.42193	0.0139569	Up
Q9Y251	HPSE_HUMAN	Heparanase OS=Homo sapiens OX=9606 GN=HPSE PE=1 SV=2	0.7253	0.0139859	Up
Q8TB36	GDAP1_HUMAN	Ganglioside-induced differentiation-associated protein 1 OS=Homo sapiens OX=9606 GN=GDAP1 PE=1 SV=3	1.87377	0.0140236	Up
Q9BUB5	MKNK1_HUMAN	MAP kinase-interacting serine/threonine-protein kinase 1 OS=Homo sapiens OX=9606 GN=MKNK1 PE=1 SV=1	1.24235	0.0140939	Up
Q02952	AKA12_HUMAN	A-kinase anchor protein 12 OS=Homo sapiens OX=9606 GN=AKAP12 PE=1 SV=4	2.89625	0.0145024	Up
Q86WR0	CCD25_HUMAN	Coiled-coil domain-containing protein 25 OS=Homo sapiens OX=9606 GN=CCDC25 PE=1 SV=2	2.20199	0.0145258	Up
P21399	ACOC_HUMAN	Cytoplasmic aconitate hydratase OS=Homo sapiens OX=9606 GN=ACO1 PE=1 SV=3	0.998933	0.0145365	Up
O15427	MOT4_HUMAN	Monocarboxylate transporter 4 OS=Homo sapiens OX=9606 GN=SLC16A3 PE=1 SV=1	1.90011	0.0145556	Up
Q9Y4H2	IRS2_HUMAN	Insulin receptor substrate 2 OS=Homo sapiens OX=9606 GN=IRS2 PE=1 SV=2	2.2713	0.0148044	Up
P51580	TPMT_HUMAN	Thiopurine S-methyltransferase OS=Homo sapiens OX=9606 GN=TPMT PE=1 SV=1	1.50583	0.0149603	Up
Q16881	TRXR1_HUMAN	Thioredoxin reductase 1 cytoplasmic OS=Homo sapiens OX=9606 GN=TXNRD1 PE=1 SV=3	0.658233	0.015081	Up
O75131	CPNE3_HUMAN	Copine-3 OS=Homo sapiens OX=9606 GN=CPNE3 PE=1 SV=1	0.490133	0.0157987	Up
Q8NHV4	NEDD1_HUMAN	Protein NEDD1 OS=Homo sapiens OX=9606 GN=NEDD1 PE=1 SV=1	0.59582	0.0159049	Up
Q14651	PLSI_HUMAN	Plastin-1 OS=Homo sapiens OX=9606 GN=PLS1 PE=1 SV=2	1.44197	0.0161131	Up
Q92845	KIFA3_HUMAN	Kinesin-associated protein 3 OS=Homo sapiens OX=9606 GN=KIFAP3 PE=1 SV=2	1.43074	0.0164142	Up
Q567V2	M17L2_HUMAN	Mpv17-like protein 2 OS=Homo sapiens OX=9606 GN=MPV17L2 PE=1 SV=2	1.68	0.016449	Up
Q06203	PUR1_HUMAN	Amidophosphoribosyltransferase OS=Homo sapiens OX=9606 GN=PPAT PE=1 SV=1	0.9093	0.0166848	Up
Q01518	CAP1_HUMAN	Adenylyl cyclase-associated protein 1 OS=Homo sapiens OX=9606 GN=CAP1 PE=1 SV=5	0.6335	0.0170157	Up
P04181	OAT_HUMAN	Ornithine aminotransferase mitochondrial OS=Homo sapiens OX=9606 GN=OAT PE=1 SV=1	0.8669	0.017254	Up
Q9Y6Y8	S23IP_HUMAN	SEC23-interacting protein OS=Homo sapiens OX=9606 GN=SEC23IP PE=1 SV=1	0.514067	0.0174622	Up
P13473	LAMP2_HUMAN	Lysosome-associated membrane glycoprotein 2 OS=Homo sapiens OX=9606 GN=LAMP2 PE=1 SV=2	0.7741	0.0177943	Up
Q9Y613	FHOD1_HUMAN	FH1/FH2 domain-containing protein 1 OS=Homo sapiens OX=9606 GN=FHOD1 PE=1 SV=3	1.20424	0.017885	Up
Q9NRV9	HEBP1_HUMAN	Heme-binding protein 1 OS=Homo sapiens OX=9606 GN=HEBP1 PE=1 SV=1	1.38363	0.0179312	Up
Q13509	TBB3_HUMAN	Tubulin beta-3 chain OS=Homo sapiens OX=9606 GN=TUBB3 PE=1 SV=2	0.794167	0.0181435	Up
P16083	NQO2_HUMAN	Ribosyldihydronicotinamide dehydrogenase [quinone] OS=Homo sapiens OX=9606 GN=NQO2 PE=1 SV=5	1.43856	0.019226	Up
P10253	LYAG_HUMAN	Lysosomal alpha-glucosidase OS=Homo sapiens OX=9606 GN=GAA PE=1 SV=4	1.71901	0.019644	Up
Q71RC2	LARP4_HUMAN	La-related protein 4 OS=Homo sapiens OX=9606 GN=LARP4 PE=1 SV=3	0.7689	0.0197133	Up
O94925	GLSK_HUMAN	Glutaminase kidney isoform mitochondrial OS=Homo sapiens OX=9606 GN=GLS PE=1 SV=1	1.0422	0.019943	Up
P02792	FRIL_HUMAN	Ferritin light chain OS=Homo sapiens OX=9606 GN=FTL PE=1 SV=2	2.1013	0.0199839	Up
P40925	MDHC_HUMAN	Malate dehydrogenase cytoplasmic OS=Homo sapiens OX=9606 GN=MDH1 PE=1 SV=4	0.223967	0.0200355	Up
P09486	SPRC_HUMAN	SPARC OS=Homo sapiens OX=9606 GN=SPARC PE=1 SV=1	0.9159	0.0209855	Up
Q9HCJ6	VAT1L_HUMAN	Synaptic vesicle membrane protein VAT-1 homolog-like OS=Homo sapiens OX=9606 GN=VAT1L PE=1 SV=2	1.2681	0.0214116	Up
Q5TBA9	FRY_HUMAN	Protein furry homolog OS=Homo sapiens OX=9606 GN=FRY PE=1 SV=1	0.409533	0.0215174	Up
Q9UMZ2	SYNRG_HUMAN	Synergin gamma OS=Homo sapiens OX=9606 GN=SYNRG PE=1 SV=2	0.846867	0.0219452	Up
P29279	CCN2_HUMAN	CCN family member 2 OS=Homo sapiens OX=9606 GN=CCN2 PE=1 SV=2	1.70351	0.0223285	Up
O14908	GIPC1_HUMAN	PDZ domain-containing protein GIPC1 OS=Homo sapiens OX=9606 GN=GIPC1 PE=1 SV=2	1.5016	0.0224476	Up
Q14166	TTL12_HUMAN	Tubulin--tyrosine ligase-like protein 12 OS=Homo sapiens OX=9606 GN=TTLL12 PE=1 SV=2	0.5228	0.0224548	Up
P11413	G6PD_HUMAN	Glucose-6-phosphate 1-dehydrogenase OS=Homo sapiens OX=9606 GN=G6PD PE=1 SV=4	0.8016	0.0229536	Up
Q16880	CGT_HUMAN	2-hydroxyacylsphingosine 1-beta-galactosyltransferase OS=Homo sapiens OX=9606 GN=UGT8 PE=2 SV=2	1.95569	0.0231579	Up
Q9BVA1	TBB2B_HUMAN	Tubulin beta-2B chain OS=Homo sapiens OX=9606 GN=TUBB2B PE=1 SV=1	1.2351	0.0231585	Up
Q5JVS0	HABP4_HUMAN	Intracellular hyaluronan-binding protein 4 OS=Homo sapiens OX=9606 GN=HABP4 PE=1 SV=1	1.16035	0.0232686	Up
P04062	GLCM_HUMAN	Lysosomal acid glucosylceramidase OS=Homo sapiens OX=9606 GN=GBA PE=1 SV=3	1.34037	0.0235722	Up
Q9H857	NT5D2_HUMAN	5'-nucleotidase domain-containing protein 2 OS=Homo sapiens OX=9606 GN=NT5DC2 PE=1 SV=1	0.9697	0.0237848	Up
Q00013	EM55_HUMAN	55 kDa erythrocyte membrane protein OS=Homo sapiens OX=9606 GN=MPP1 PE=1 SV=2	0.8133	0.0238853	Up
Q9H8Y5	ANKZ1_HUMAN	Ankyrin repeat and zinc finger domain-containing protein 1 OS=Homo sapiens OX=9606 GN=ANKZF1 PE=1 SV=1	2.2814	0.0243607	Up
P27105	STOM_HUMAN	Erythrocyte band 7 integral membrane protein OS=Homo sapiens OX=9606 GN=STOM PE=1 SV=3	1.04513	0.024682	Up
Q96E39	RMXL1_HUMAN	RNA binding motif protein X-linked-like-1 OS=Homo sapiens OX=9606 GN=RBMXL1 PE=1 SV=1	1.25126	0.0248045	Up
Q86TG7	PEG10_HUMAN	Retrotransposon-derived protein PEG10 OS=Homo sapiens OX=9606 GN=PEG10 PE=1 SV=2	3.15997	0.0248473	Up
Q9UQB8	BAIP2_HUMAN	Brain-specific angiogenesis inhibitor 1-associated protein 2 OS=Homo sapiens OX=9606 GN=BAIAP2 PE=1 SV=1	0.139733	0.0254513	Up
P49754	VPS41_HUMAN	Vacuolar protein sorting-associated protein 41 homolog OS=Homo sapiens OX=9606 GN=VPS41 PE=1 SV=3	1.21567	0.0257929	Up
P28161	GSTM2_HUMAN	Glutathione S-transferase Mu 2 OS=Homo sapiens OX=9606 GN=GSTM2 PE=1 SV=2	1.20253	0.0258089	Up
Q86X76	NIT1_HUMAN	Deaminated glutathione amidase OS=Homo sapiens OX=9606 GN=NIT1 PE=1 SV=2	0.960667	0.0265271	Up
P10074	TZAP_HUMAN	Telomere zinc finger-associated protein OS=Homo sapiens OX=9606 GN=ZBTB48 PE=1 SV=2	0.684633	0.0267331	Up
Q53T59	H1BP3_HUMAN	HCLS1-binding protein 3 OS=Homo sapiens OX=9606 GN=HS1BP3 PE=1 SV=1	2.72205	0.0268522	Up
Q9UK39	NOCT_HUMAN	Nocturnin OS=Homo sapiens OX=9606 GN=NOCT PE=1 SV=2	0.6965	0.0272778	Up
Q86TU7	SETD3_HUMAN	Actin-histidine N-methyltransferase OS=Homo sapiens OX=9606 GN=SETD3 PE=1 SV=1	0.5021	0.0274859	Up
P82970	HMGN5_HUMAN	High mobility group nucleosome-binding domain-containing protein 5 OS=Homo sapiens OX=9606 GN=HMGN5 PE=1 SV=1	1.66905	0.0277275	Up
P21397	AOFA_HUMAN	Amine oxidase [flavin-containing] A OS=Homo sapiens OX=9606 GN=MAOA PE=1 SV=1	0.886067	0.0290549	Up
P08243	ASNS_HUMAN	Asparagine synthetase [glutamine-hydrolyzing] OS=Homo sapiens OX=9606 GN=ASNS PE=1 SV=4	0.974933	0.0291293	Up
P11169	GTR3_HUMAN	Solute carrier family 2 facilitated glucose transporter member 3 OS=Homo sapiens OX=9606 GN=SLC2A3 PE=1 SV=1	0.701667	0.0295645	Up
Q7L0J3	SV2A_HUMAN	Synaptic vesicle glycoprotein 2A OS=Homo sapiens OX=9606 GN=SV2A PE=1 SV=1	0.958637	0.0297653	Up
P13995	MTDC_HUMAN	Bifunctional methylenetetrahydrofolate dehydrogenase/cyclohydrolase mitochondrial OS=Homo sapiens OX=9606 GN=MTHFD2 PE=1 SV=2	1.41453	0.0299268	Up
Q9NR28	DBLOH_HUMAN	Diablo homolog mitochondrial OS=Homo sapiens OX=9606 GN=DIABLO PE=1 SV=1	1.0021	0.0301183	Up
Q5J8M3	EMC4_HUMAN	ER membrane protein complex subunit 4 OS=Homo sapiens OX=9606 GN=EMC4 PE=1 SV=2	0.9113	0.0304649	Up
Q9NSC5	HOME3_HUMAN	Homer protein homolog 3 OS=Homo sapiens OX=9606 GN=HOMER3 PE=1 SV=2	1.62502	0.0311573	Up
O60518	RNBP6_HUMAN	Ran-binding protein 6 OS=Homo sapiens OX=9606 GN=RANBP6 PE=1 SV=2	1.52013	0.0311623	Up
Q99536	VAT1_HUMAN	Synaptic vesicle membrane protein VAT-1 homolog OS=Homo sapiens OX=9606 GN=VAT1 PE=1 SV=2	1.27577	0.031798	Up
Q13907	IDI1_HUMAN	Isopentenyl-diphosphate Delta-isomerase 1 OS=Homo sapiens OX=9606 GN=IDI1 PE=1 SV=2	0.7277	0.0318376	Up
Q8NEZ4	KMT2C_HUMAN	Histone-lysine N-methyltransferase 2C OS=Homo sapiens OX=9606 GN=KMT2C PE=1 SV=3	0.407	0.0321063	Up
O95573	ACSL3_HUMAN	Long-chain-fatty-acid--CoA ligase 3 OS=Homo sapiens OX=9606 GN=ACSL3 PE=1 SV=3	1.01927	0.0321647	Up
P02786	TFR1_HUMAN	Transferrin receptor protein 1 OS=Homo sapiens OX=9606 GN=TFRC PE=1 SV=2	0.6801	0.033266	Up
O95861	BPNT1_HUMAN	3'(2') 5'-bisphosphate nucleotidase 1 OS=Homo sapiens OX=9606 GN=BPNT1 PE=1 SV=1	0.8709	0.0336837	Up
P41236	IPP2_HUMAN	Protein phosphatase inhibitor 2 OS=Homo sapiens OX=9606 GN=PPP1R2 PE=1 SV=2	1.33971	0.033993	Up
P42765	THIM_HUMAN	3-ketoacyl-CoA thiolase mitochondrial OS=Homo sapiens OX=9606 GN=ACAA2 PE=1 SV=2	1.08968	0.0341232	Up
O00154	BACH_HUMAN	Cytosolic acyl coenzyme A thioester hydrolase OS=Homo sapiens OX=9606 GN=ACOT7 PE=1 SV=3	0.490767	0.0348594	Up
P54920	SNAA_HUMAN	Alpha-soluble NSF attachment protein OS=Homo sapiens OX=9606 GN=NAPA PE=1 SV=3	0.6489	0.0350356	Up
Q8WVX9	FACR1_HUMAN	Fatty acyl-CoA reductase 1 OS=Homo sapiens OX=9606 GN=FAR1 PE=1 SV=1	0.639967	0.0354519	Up
Q96ME1	FXL18_HUMAN	F-box/LRR-repeat protein 18 OS=Homo sapiens OX=9606 GN=FBXL18 PE=1 SV=2	0.792933	0.0358963	Up
Q9UBV2	SE1L1_HUMAN	Protein sel-1 homolog 1 OS=Homo sapiens OX=9606 GN=SEL1L PE=1 SV=3	1.64024	0.0360545	Up
O94829	IPO13_HUMAN	Importin-13 OS=Homo sapiens OX=9606 GN=IPO13 PE=1 SV=3	1.05362	0.0367308	Up
P55011	S12A2_HUMAN	Solute carrier family 12 member 2 OS=Homo sapiens OX=9606 GN=SLC12A2 PE=1 SV=1	0.5141	0.0367697	Up
Q6SJ93	F111B_HUMAN	Protein FAM111B OS=Homo sapiens OX=9606 GN=FAM111B PE=1 SV=1	1.17466	0.0368078	Up
O15254	ACOX3_HUMAN	Peroxisomal acyl-coenzyme A oxidase 3 OS=Homo sapiens OX=9606 GN=ACOX3 PE=1 SV=2	1.23477	0.0368171	Up
Q9NQ89	CL004_HUMAN	Protein C12orf4 OS=Homo sapiens OX=9606 GN=C12orf4 PE=1 SV=1	1.05739	0.0369326	Up
O15173	PGRC2_HUMAN	Membrane-associated progesterone receptor component 2 OS=Homo sapiens OX=9606 GN=PGRMC2 PE=1 SV=1	0.758633	0.0370502	Up
P61916	NPC2_HUMAN	NPC intracellular cholesterol transporter 2 OS=Homo sapiens OX=9606 GN=NPC2 PE=1 SV=1	2.25822	0.0379516	Up
P00352	AL1A1_HUMAN	Retinal dehydrogenase 1 OS=Homo sapiens OX=9606 GN=ALDH1A1 PE=1 SV=2	1.79827	0.0379726	Up
P62760	VISL1_HUMAN	Visinin-like protein 1 OS=Homo sapiens OX=9606 GN=VSNL1 PE=1 SV=2	1.01464	0.0396032	Up
Q96EQ0	SGTB_HUMAN	Small glutamine-rich tetratricopeptide repeat-containing protein beta OS=Homo sapiens OX=9606 GN=SGTB PE=1 SV=1	0.961923	0.0398988	Up
P30038	AL4A1_HUMAN	Delta-1-pyrroline-5-carboxylate dehydrogenase mitochondrial OS=Homo sapiens OX=9606 GN=ALDH4A1 PE=1 SV=3	0.992433	0.0401449	Up
P50895	BCAM_HUMAN	Basal cell adhesion molecule OS=Homo sapiens OX=9606 GN=BCAM PE=1 SV=2	1.4044	0.040466	Up
P30043	BLVRB_HUMAN	Flavin reductase (NADPH) OS=Homo sapiens OX=9606 GN=BLVRB PE=1 SV=3	1.9711	0.0406593	Up
Q96PU5	NED4L_HUMAN	E3 ubiquitin-protein ligase NEDD4-like OS=Homo sapiens OX=9606 GN=NEDD4L PE=1 SV=2	1.36463	0.0408893	Up
Q15435	PP1R7_HUMAN	Protein phosphatase 1 regulatory subunit 7 OS=Homo sapiens OX=9606 GN=PPP1R7 PE=1 SV=1	0.5315	0.0409713	Up
P52799	EFNB2_HUMAN	Ephrin-B2 OS=Homo sapiens OX=9606 GN=EFNB2 PE=1 SV=1	1.66531	0.0412876	Up
P21281	VATB2_HUMAN	V-type proton ATPase subunit B brain isoform OS=Homo sapiens OX=9606 GN=ATP6V1B2 PE=1 SV=3	1.08993	0.0415117	Up
P80404	GABT_HUMAN	4-aminobutyrate aminotransferase mitochondrial OS=Homo sapiens OX=9606 GN=ABAT PE=1 SV=3	1.72156	0.041945	Up
Q00577	PURA_HUMAN	Transcriptional activator protein Pur-alpha OS=Homo sapiens OX=9606 GN=PURA PE=1 SV=2	0.447667	0.0419653	Up
P02787	TRFE_HUMAN	Serotransferrin OS=Homo sapiens OX=9606 GN=TF PE=1 SV=3	1.47063	0.0421619	Up
Q13885	TBB2A_HUMAN	Tubulin beta-2A chain OS=Homo sapiens OX=9606 GN=TUBB2A PE=1 SV=1	0.931567	0.0422036	Up
Q9Y6E2	BZW2_HUMAN	Basic leucine zipper and W2 domain-containing protein 2 OS=Homo sapiens OX=9606 GN=BZW2 PE=1 SV=1	0.873467	0.0423565	Up
Q13188	STK3_HUMAN	Serine/threonine-protein kinase 3 OS=Homo sapiens OX=9606 GN=STK3 PE=1 SV=2	0.6701	0.0438803	Up
P08758	ANXA5_HUMAN	Annexin A5 OS=Homo sapiens OX=9606 GN=ANXA5 PE=1 SV=2	0.538267	0.0442925	Up
Q15126	PMVK_HUMAN	Phosphomevalonate kinase OS=Homo sapiens OX=9606 GN=PMVK PE=1 SV=3	1.33727	0.0444069	Up
Q9Y5K6	CD2AP_HUMAN	CD2-associated protein OS=Homo sapiens OX=9606 GN=CD2AP PE=1 SV=1	0.429367	0.0464237	Up
Q32NB8	PGPS1_HUMAN	CDP-diacylglycerol--glycerol-3-phosphate 3-phosphatidyltransferase mitochondrial OS=Homo sapiens OX=9606 GN=PGS1 PE=2 SV=1	1.40533	0.0469656	Up
P53004	BIEA_HUMAN	Biliverdin reductase A OS=Homo sapiens OX=9606 GN=BLVRA PE=1 SV=2	0.7997	0.0475587	Up
P48506	GSH1_HUMAN	Glutamate--cysteine ligase catalytic subunit OS=Homo sapiens OX=9606 GN=GCLC PE=1 SV=2	1.55035	0.0480187	Up
O94967	WDR47_HUMAN	WD repeat-containing protein 47 OS=Homo sapiens OX=9606 GN=WDR47 PE=1 SV=1	1.17983	0.0482259	Up
P09960	LKHA4_HUMAN	Leukotriene A-4 hydrolase OS=Homo sapiens OX=9606 GN=LTA4H PE=1 SV=2	0.586267	0.0482636	Up
P42574	CASP3_HUMAN	Caspase-3 OS=Homo sapiens OX=9606 GN=CASP3 PE=1 SV=2	0.742967	0.0487326	Up
Q969M3	YIPF5_HUMAN	Protein YIPF5 OS=Homo sapiens OX=9606 GN=YIPF5 PE=1 SV=1	0.534767	0.049075	Up
Q9UI09	NDUAC_HUMAN	NADH dehydrogenase [ubiquinone] 1 alpha subcomplex subunit 12 OS=Homo sapiens OX=9606 GN=NDUFA12 PE=1 SV=1	0.647867	0.0492119	Up
Q05707	COEA1_HUMAN	Collagen alpha-1(XIV) chain OS=Homo sapiens OX=9606 GN=COL14A1 PE=1 SV=3	0.878833	0.0493344	Up
Q6NUM9	RETST_HUMAN	All-trans-retinol 13 14-reductase OS=Homo sapiens OX=9606 GN=RETSAT PE=1 SV=2	0.753233	0.049447	Up
P48651	PTSS1_HUMAN	Phosphatidylserine synthase 1 OS=Homo sapiens OX=9606 GN=PTDSS1 PE=1 SV=1	0.774067	0.0494892	Up
